# Supplementary material for: Comparative Transcriptomics of Strawberries (Fragaria spp.) Provides Insights into Evolutionary Patterns
Source: Front Plant Sci. 2016 Dec 15;7:1839. doi: 10.3389/fpls.2016.01839 (PMC5156730; doi:10.3389/fpls.2016.01839)
Supplement: Supplementary file 2 [file Table_1.XLS]

## Sheet: S1
Table S1 Gene functional annotation based on seven public databases.
Species	NR	NT	KO	SwissProt	PFAM	GO	KOG	all Databases	at least one Database	Total
FNG	35166	29787	13965	2867	28435	28609	17321	6520	45137	82537
FPE	25938	28567	8753	19459	19136	19168	10635	5142	32484	53748
FMA	25268	28512	8151	18608	18428	18465	9956	5047	31770	55911
FVI	24978	28305	8484	18790	17947	17991	10193	5179	30825	48557
FCO	30209	33771	11084	22882	22038	22302	12764	6499	38570	62587
FMO	25369	28383	7719	18344	18048	18061	9631	4905	31412	52413
FTI	25796	28585	7825	18539	18326	18342	9700	4916	31752	54022

## Sheet: S2
Table S2 Functional annotation of unigenes in other species
Species	1st hit species	1st hit Num.	2nd hit species	2nd hit Num.	3rd hit species	3rd hit Num.	4th hit species	4th hit Num.	5th hit species	5th hit Num.
FNG	Fragaria vesca	22130	Prunus mume	860	Prunus persica	795	Hordeum vulgare	723	Pyrus x bretschneideri	616
FPE	Fragaria vesca	21946	Prunus persica	441	Prunus mume	376	Malus domestica	272	Emiliania huxleyi	248
FMA	Fragaria vesca	21906	Prunus persica	377	Prunus mume	353	Malus domestica	263	Pyrus x bretschneideri	178
FVI	Fragaria vesca	21498	Prunus persica	390	Prunus mume	305	Malus domestica	267	Pyrus x bretschneideri	198
FCO	Fragaria vesca	22011	Jatropha curcas	970	Emiliania huxleyi	796	Ricinus communis	635	Prunus persica	440
FMO	Fragaria vesca	22342	Prunus persica	457	Prunus mume	385	Malus domestica	310	Pyrus x bretschneideri	212
FTI	Fragaria vesca	22579	Prunus persica	462	Prunus mume	414	Malus domestica	282	Pyrus x bretschneideri	219

## Sheet: S3
Table S3 List of PSGs in FAN.
Ortholog of PSGs in FVE	Predicted protein names
FVE|00142.p27257017	PREDICTED: transcription factor bHLH147-like [Fragaria vesca subsp. vesca]
FVE|00196.p27264788	PREDICTED: squamosa promoter-binding protein 1-like [Fragaria vesca subsp. vesca]
FVE|00231.p27255617	PREDICTED: probable Xaa-Pro aminopeptidase 3 [Fragaria vesca subsp. vesca]
FVE|00267.p27249897	PREDICTED: uncharacterized protein LOC101303640 [Fragaria vesca subsp. vesca]
FVE|00324.p27265560	PREDICTED: 3-deoxy-manno-octulosonate cytidylyltransferase, mitochondrial [Fragaria vesca subsp. vesca]
FVE|00418.p27248462	PREDICTED: uncharacterized protein LOC101303058 [Fragaria vesca subsp. vesca]
FVE|00637.p27254069	PREDICTED: uncharacterized protein LOC101307982 [Fragaria vesca subsp. vesca]
FVE|00689.p27254902	PREDICTED: uncharacterized protein LOC101290948 [Fragaria vesca subsp. vesca]
FVE|00690.p27252209	PREDICTED: protein ALTERED XYLOGLUCAN 4 [Fragaria vesca subsp. vesca]
FVE|00746.p27253015	PREDICTED: 5-formyltetrahydrofolate cyclo-ligase, mitochondrial-like [Fragaria vesca subsp. vesca]
FVE|00752.p27251444	PREDICTED: transcription factor bHLH79 isoform X1 [Fragaria vesca subsp. vesca]
FVE|00784.p27254551	PREDICTED: reticulocalbin-2 [Fragaria vesca subsp. vesca]
FVE|00837.p27253950	PREDICTED: uracil-DNA glycosylase [Fragaria vesca subsp. vesca]
FVE|00855.p27251989	PREDICTED: uncharacterized protein LOC101301287 isoform X2 [Fragaria vesca subsp. vesca]
FVE|01027.p27263273	PREDICTED: uncharacterized protein LOC101292077 [Fragaria vesca subsp. vesca]
FVE|01054.p27261907	PREDICTED: protein TIFY 8 [Fragaria vesca subsp. vesca]
FVE|01100.p27274880	PREDICTED: 54S ribosomal protein L10, mitochondrial [Fragaria vesca subsp. vesca]
FVE|01188.p27271809	PREDICTED: F-box protein At-B [Fragaria vesca subsp. vesca]
FVE|01223.p27256409	PREDICTED: uncharacterized protein LOC101302183 [Fragaria vesca subsp. vesca]
FVE|01346.p27255525	PREDICTED: transcription factor TCP20 [Fragaria vesca subsp. vesca]
FVE|01408.p27259247	PREDICTED: uncharacterized protein LOC101312758 [Fragaria vesca subsp. vesca]
FVE|01497.p27274720	PREDICTED: formin-binding protein 4 isoform X1 [Fragaria vesca subsp. vesca]
FVE|01503.p27276485	PREDICTED: E3 ubiquitin-protein ligase At1g63170 [Fragaria vesca subsp. vesca]
FVE|01572.p27274527	PREDICTED: kinesin-like protein KIF21A isoform X2 [Fragaria vesca subsp. vesca]
FVE|01626.p27262418	PREDICTED: uncharacterized protein LOC101295384 [Fragaria vesca subsp. vesca]
FVE|01663.p27263610	PREDICTED: rRNA-processing protein UTP23 homolog [Fragaria vesca subsp. vesca]
FVE|01665.p27261740	PREDICTED: protein RBL [Fragaria vesca subsp. vesca]
FVE|01667.p27262491	PREDICTED: ubiquitin fusion degradation protein 1 homolog [Fragaria vesca subsp. vesca]
FVE|01827.p27271724	PREDICTED: uncharacterized protein LOC101311434 [Fragaria vesca subsp. vesca]
FVE|01859.p27269316	PREDICTED: metal tolerance protein 1 [Fragaria vesca subsp. vesca]
FVE|01906.p27271632	PREDICTED: uncharacterized protein LOC101293946 [Fragaria vesca subsp. vesca]
FVE|01907.p27268711	PREDICTED: UPF0160 protein MYG1, mitochondrial [Fragaria vesca subsp. vesca]
FVE|01956.p27266657	PREDICTED: pentatricopeptide repeat-containing protein At3g46870 [Fragaria vesca subsp. vesca]
FVE|02006.p27260730	PREDICTED: uncharacterized protein LOC101298578 [Fragaria vesca subsp. vesca]
FVE|02038.p27246084	PREDICTED: uncharacterized protein LOC101293334 [Fragaria vesca subsp. vesca]
FVE|02073.p27246467	PREDICTED: probable strigolactone esterase D14 homolog [Fragaria vesca subsp. vesca]
FVE|02195.p27269396	PREDICTED: 33 kDa ribonucleoprotein, chloroplastic [Fragaria vesca subsp. vesca]
FVE|02241.p27268838	PREDICTED: probable MYST-like histone acetyltransferase 1 [Fragaria vesca subsp. vesca]
FVE|02340.p27276334	PREDICTED: polyadenylate-binding protein-interacting protein 9-like [Fragaria vesca subsp. vesca]
FVE|02490.p27258769	PREDICTED: uncharacterized protein LOC101310142 [Fragaria vesca subsp. vesca]
FVE|02597.p27262849	PREDICTED: uncharacterized protein LOC101291486 [Fragaria vesca subsp. vesca]
FVE|03001.p27275223	PREDICTED: WD-40 repeat-containing protein MSI1 [Fragaria vesca subsp. vesca]
FVE|03053.p27274686	PREDICTED: bidirectional sugar transporter SWEET17-like [Fragaria vesca subsp. vesca]
FVE|03167.p27272353	PREDICTED: polycomb group protein FERTILIZATION-INDEPENDENT ENDOSPERM [Fragaria vesca subsp. vesca]
FVE|03193.p27275411	PREDICTED: protein disulfide-isomerase 5-3 [Fragaria vesca subsp. vesca]
FVE|03206.p27275241	PREDICTED: septum-promoting GTP-binding protein 1 [Fragaria vesca subsp. vesca]
FVE|03664.p27254637	PREDICTED: lipid phosphate phosphatase 2-like isoform X2 [Fragaria vesca subsp. vesca]
FVE|03669.p27254836	PREDICTED: elongator complex protein 2 [Fragaria vesca subsp. vesca]
FVE|03677.p27251188	PREDICTED: uncharacterized protein LOC101305073 [Fragaria vesca subsp. vesca]
FVE|03733.p27253518	PREDICTED: uncharacterized protein LOC101315048 [Fragaria vesca subsp. vesca]
FVE|03736.p27254453	PREDICTED: ribulose bisphosphate carboxylase small chain 1, chloroplastic [Fragaria vesca subsp. vesca]
FVE|03794.p27259654	PREDICTED: protein trichome birefringence-like 19 [Fragaria vesca subsp. vesca]
FVE|03876.p27252801	PREDICTED: PAX3- and PAX7-binding protein 1 [Fragaria vesca subsp. vesca]
FVE|04391.p27259973	PREDICTED: probable WRKY transcription factor 3 [Fragaria vesca subsp. vesca]
FVE|04538.p27252736	PREDICTED: uncharacterized protein LOC101298699 [Fragaria vesca subsp. vesca]
FVE|04797.p27247882	PREDICTED: GATA transcription factor 4-like [Fragaria vesca subsp. vesca]
FVE|04894.p27247890	PREDICTED: protein VASCULAR ASSOCIATED DEATH 1, chloroplastic isoform X1 [Fragaria vesca subsp. vesca]
FVE|04938.p27247591	PREDICTED: F-box/kelch-repeat protein At3g06240-like [Fragaria vesca subsp. vesca]
FVE|05026.p27254817	PREDICTED: F-box protein At5g49610 [Fragaria vesca subsp. vesca]
FVE|05031.p27254636	PREDICTED: uncharacterized protein LOC101298105 [Fragaria vesca subsp. vesca]
FVE|05408.p27259801	PREDICTED: dnaJ homolog subfamily B member 6 isoform X2 [Fragaria vesca subsp. vesca]
FVE|05467.p27256755	PREDICTED: pumilio homolog 23 isoform X1 [Fragaria vesca subsp. vesca]
FVE|05506.p27255489	PREDICTED: histone acetyltransferase HAC1-like isoform X2 [Fragaria vesca subsp. vesca]
FVE|05736.p27244322	PREDICTED: BTB/POZ and TAZ domain-containing protein 4 [Fragaria vesca subsp. vesca]
FVE|05755.p27247008	PREDICTED: uncharacterized protein LOC101312672 [Fragaria vesca subsp. vesca]
FVE|05758.p27246571	PREDICTED: U4/U6 small nuclear ribonucleoprotein Prp31 isoform X1 [Fragaria vesca subsp. vesca]
FVE|05853.p27255482	PREDICTED: uncharacterized protein LOC101304024 [Fragaria vesca subsp. vesca]
FVE|05871.p27257011	PREDICTED: F-box protein At5g49610-like [Fragaria vesca subsp. vesca]
FVE|05876.p27257098	PREDICTED: pentatricopeptide repeat-containing protein At1g08070-like [Fragaria vesca subsp. vesca]
FVE|05993.p27261284	PREDICTED: auxin-responsive protein IAA17 [Fragaria vesca subsp. vesca]
FVE|06000.p27256877	PREDICTED: katanin p60 ATPase-containing subunit A1 [Fragaria vesca subsp. vesca]
FVE|06037.p27258360	PREDICTED: dnaJ homolog 1, mitochondrial-like [Fragaria vesca subsp. vesca]
FVE|06101.p27253551	PREDICTED: probable E3 ubiquitin-protein ligase LUL4 [Fragaria vesca subsp. vesca]
FVE|06392.p27268957	PREDICTED: uncharacterized protein LOC105351219 [Fragaria vesca subsp. vesca]
FVE|06413.p27267904	PREDICTED: MHF histone-fold complex subunit 1 [Fragaria vesca subsp. vesca]
FVE|06415.p27269319	PREDICTED: magnesium protoporphyrin IX methyltransferase, chloroplastic [Fragaria vesca subsp. vesca]
FVE|06430.p27267793	PREDICTED: pentatricopeptide repeat-containing protein At5g61990, mitochondrial [Fragaria vesca subsp. vesca]
FVE|06431.p27271034	PREDICTED: uncharacterized protein LOC101312249 isoform X1 [Fragaria vesca subsp. vesca]
FVE|06456.p27271311	PREDICTED: ubiquitin-conjugating enzyme E2 27 [Fragaria vesca subsp. vesca]
FVE|06487.p27268286	PREDICTED: SWI/SNF complex subunit SWI3A [Fragaria vesca subsp. vesca]
FVE|06545.p27251554	PREDICTED: uncharacterized protein LOC101297633 [Fragaria vesca subsp. vesca]
FVE|06559.p27251687	PREDICTED: Werner Syndrome-like exonuclease isoform X1 [Fragaria vesca subsp. vesca]
FVE|06624.p27254709	PREDICTED: pentatricopeptide repeat-containing protein At4g14190, chloroplastic [Fragaria vesca subsp. vesca]
FVE|06808.p27254587	PREDICTED: uncharacterized protein LOC101292406 [Fragaria vesca subsp. vesca]
FVE|06814.p27254218	PREDICTED: translationally-controlled tumor protein homolog [Fragaria vesca subsp. vesca]
FVE|06884.p27254141	PREDICTED: alanine--tRNA ligase, mitochondrial [Fragaria vesca subsp. vesca]
FVE|07034.p27254599	PREDICTED: acylpyruvase FAHD1, mitochondrial [Fragaria vesca subsp. vesca]
FVE|07339.p27257670	PREDICTED: uncharacterized protein LOC101310534 [Fragaria vesca subsp. vesca]
FVE|07554.p27266633	PREDICTED: uncharacterized protein LOC101314521 [Fragaria vesca subsp. vesca]
FVE|07633.p27266585	PREDICTED: peptidyl-prolyl cis-trans isomerase CYP21-1 [Fragaria vesca subsp. vesca]
FVE|07798.p27271082	PREDICTED: ankyrin repeat domain-containing protein EMB506, chloroplastic [Fragaria vesca subsp. vesca]
FVE|07827.p27268496	PREDICTED: protein disulfide isomerase-like 5-2 [Fragaria vesca subsp. vesca]
FVE|07896.p27273342	PREDICTED: nudC domain-containing protein 2 [Fragaria vesca subsp. vesca]
FVE|07909.p27274437	PREDICTED: uncharacterized protein LOC101297415 [Fragaria vesca subsp. vesca]
FVE|07964.p27274649	PREDICTED: uncharacterized protein LOC101302629 isoform X2 [Fragaria vesca subsp. vesca]
FVE|08102.p27264234	PREDICTED: rho-N domain-containing protein 1, chloroplastic [Fragaria vesca subsp. vesca]
FVE|08105.p27262761	PREDICTED: U-box domain-containing protein 3 [Fragaria vesca subsp. vesca]
FVE|08242.p27265198	PREDICTED: bet1-like SNARE 1-1 [Fragaria vesca subsp. vesca]
FVE|08336.p27262002	PREDICTED: auxin-responsive protein IAA11-like isoform X2 [Fragaria vesca subsp. vesca]
FVE|08358.p27262159	PREDICTED: WD repeat-containing protein 70 [Fragaria vesca subsp. vesca]
FVE|08360.p27262963	PREDICTED: uncharacterized protein LOC101305708 isoform X1 [Fragaria vesca subsp. vesca]
FVE|08405.p27264994	PREDICTED: CLIP-associated protein isoform X1 [Fragaria vesca subsp. vesca]
FVE|08425.p27266814	PREDICTED: apyrase 2-like [Fragaria vesca subsp. vesca]
FVE|08511.p27262682	PREDICTED: tRNA (adenine(58)-N(1))-methyltransferase non-catalytic subunit trm6 [Fragaria vesca subsp. vesca]
FVE|08517.p27264378	PREDICTED: uncharacterized protein LOC101310091 isoform X1 [Fragaria vesca subsp. vesca]
FVE|08566.p27262763	PREDICTED: protein FD [Fragaria vesca subsp. vesca]
FVE|08575.p27261534	PREDICTED: probable nucleoredoxin 2 [Fragaria vesca subsp. vesca]
FVE|08599.p27262083	PREDICTED: tRNA pseudouridine synthase A, mitochondrial-like [Fragaria vesca subsp. vesca]
FVE|08617.p27263731	PREDICTED: LOW QUALITY PROTEIN: dehydrin COR47-like [Fragaria vesca subsp. vesca]
FVE|08630.p27264153	PREDICTED: WD repeat-containing protein DWA2 [Fragaria vesca subsp. vesca]
FVE|08764.p27262527	PREDICTED: uncharacterized protein LOC101294037 [Fragaria vesca subsp. vesca]
FVE|08840.p27262191	PREDICTED: probable transcriptional regulatory protein At2g25830 [Fragaria vesca subsp. vesca]
FVE|08862.p27268464	PREDICTED: E3 ubiquitin-protein ligase HOS1 [Fragaria vesca subsp. vesca]
FVE|08921.p27271752	PREDICTED: WAT1-related protein At5g47470 [Fragaria vesca subsp. vesca]
FVE|09126.p27264265	PREDICTED: probable E3 ubiquitin-protein ligase HIP1 isoform X1 [Fragaria vesca subsp. vesca]
FVE|09139.p27261994	PREDICTED: uncharacterized protein LOC101312318 [Fragaria vesca subsp. vesca]
FVE|09176.p27269775	PREDICTED: E3 ubiquitin-protein ligase RING1-like [Fragaria vesca subsp. vesca]
FVE|09177.p27269315	PREDICTED: inactive protein RESTRICTED TEV MOVEMENT 2-like [Fragaria vesca subsp. vesca]
FVE|09268.p27250673	PREDICTED: DAG protein, chloroplastic [Fragaria vesca subsp. vesca]
FVE|09327.p27267641	PREDICTED: LOW QUALITY PROTEIN: putative 3,4-dihydroxy-2-butanone kinase [Fragaria vesca subsp. vesca]
FVE|09328.p27269881	PREDICTED: calmodulin-like [Fragaria vesca subsp. vesca]
FVE|09418.p27269228	PREDICTED: eukaryotic peptide chain release factor GTP-binding subunit ERF3A isoform X3 [Fragaria vesca subsp. vesca]
FVE|09451.p27267504	PREDICTED: uncharacterized protein LOC101294946 [Fragaria vesca subsp. vesca]
FVE|09492.p27270591	PREDICTED: betaine aldehyde dehydrogenase 1, chloroplastic-like [Fragaria vesca subsp. vesca]
FVE|09498.p27270734	PREDICTED: RNA-binding protein 25 [Fragaria vesca subsp. vesca]
FVE|09510.p27271090	PREDICTED: LOW QUALITY PROTEIN: transcription factor MYB1R1 [Fragaria vesca subsp. vesca]
FVE|09582.p27258318	PREDICTED: uncharacterized protein LOC105352505 [Fragaria vesca subsp. vesca]
FVE|09584.p27256237	PREDICTED: uncharacterized protein LOC101301224 [Fragaria vesca subsp. vesca]
FVE|09669.p27259095	PREDICTED: thioredoxin-like 3-3 [Fragaria vesca subsp. vesca]
FVE|09709.p27258110	PREDICTED: uncharacterized protein LOC101308990 [Fragaria vesca subsp. vesca]
FVE|09904.p27251715	PREDICTED: zinc finger CCCH domain-containing protein 67 isoform X1 [Fragaria vesca subsp. vesca]
FVE|09951.p27251172	PREDICTED: pentatricopeptide repeat-containing protein At3g48250, chloroplastic [Fragaria vesca subsp. vesca]
FVE|09958.p27254669	PREDICTED: 50S ribosomal protein L19, chloroplastic-like [Fragaria vesca subsp. vesca]
FVE|09998.p27254755	PREDICTED: 28 kDa ribonucleoprotein, chloroplastic [Fragaria vesca subsp. vesca]
FVE|09999.p27253791	PREDICTED: protein-L-isoaspartate O-methyltransferase 1-like isoform X2 [Fragaria vesca subsp. vesca]
FVE|10071.p27244432	PREDICTED: omega-6 fatty acid desaturase, chloroplastic [Fragaria vesca subsp. vesca]
FVE|10074.p27247139	PREDICTED: probable LRR receptor-like serine/threonine-protein kinase At2g24230 [Fragaria vesca subsp. vesca]
FVE|10171.p27247266	PREDICTED: E3 ubiquitin ligase BIG BROTHER-related [Fragaria vesca subsp. vesca]
FVE|10299.p27261166	PREDICTED: uncharacterized protein LOC101314197 [Fragaria vesca subsp. vesca]
FVE|10300.p27255816	PREDICTED: LOB domain-containing protein 41-like [Fragaria vesca subsp. vesca]
FVE|10433.p27273275	PREDICTED: F-box/kelch-repeat protein At3g06240-like [Fragaria vesca subsp. vesca]
FVE|10465.p27274594	PREDICTED: uncharacterized protein LOC101304556 [Fragaria vesca subsp. vesca]
FVE|10475.p27275199	PREDICTED: translation initiation factor IF-2, chloroplastic [Fragaria vesca subsp. vesca]
FVE|10520.p27270169	PREDICTED: phosphoacetylglucosamine mutase isoform X1 [Fragaria vesca subsp. vesca]
FVE|10552.p27264684	PREDICTED: glutathione S-transferase PARB-like isoform X1 [Fragaria vesca subsp. vesca]
FVE|10556.p27264665	PREDICTED: acidic proline-rich protein PRP33-like [Fragaria vesca subsp. vesca]
FVE|10572.p27262027	PREDICTED: translocator protein homolog [Fragaria vesca subsp. vesca]
FVE|10602.p27265204	PREDICTED: uncharacterized protein LOC101313678 [Fragaria vesca subsp. vesca]
FVE|10604.p27262755	PREDICTED: 21 kDa protein-like [Fragaria vesca subsp. vesca]
FVE|10608.p27263544	PREDICTED: 60S ribosomal protein L22-2 [Fragaria vesca subsp. vesca]
FVE|10648.p27270943	PREDICTED: poly(U)-specific endoribonuclease-B [Fragaria vesca subsp. vesca]
FVE|10699.p27268723	PREDICTED: AP-2 complex subunit mu [Fragaria vesca subsp. vesca]
FVE|10722.p27269829	PREDICTED: protein ATAF2-like [Fragaria vesca subsp. vesca]
FVE|10789.p27271463	PREDICTED: CCR4-NOT transcription complex subunit 11 [Fragaria vesca subsp. vesca]
FVE|10885.p27271498	PREDICTED: putative SWI/SNF-related matrix-associated actin-dependent regulator of chromatin subfamily A member 3-like 1 [Fragaria vesca subsp. vesca]
FVE|10932.p27271537	PREDICTED: uncharacterized protein LOC101299385 isoform X1 [Fragaria vesca subsp. vesca]
FVE|10956.p27263775	PREDICTED: NAD(P)H-quinone oxidoreductase subunit M, chloroplastic [Fragaria vesca subsp. vesca]
FVE|11099.p27265367	PREDICTED: delta(7)-sterol-C5(6)-desaturase-like [Fragaria vesca subsp. vesca]
FVE|11118.p27263374	PREDICTED: pentatricopeptide repeat-containing protein At4g08210 [Fragaria vesca subsp. vesca]
FVE|11136.p27264935	PREDICTED: uncharacterized protein LOC101297687 [Fragaria vesca subsp. vesca]
FVE|11231.p27262247	PREDICTED: SWI/SNF complex subunit SWI3C [Fragaria vesca subsp. vesca]
FVE|11235.p27264625	PREDICTED: pentatricopeptide repeat-containing protein At1g77405 [Fragaria vesca subsp. vesca]
FVE|11243.p27263042	PREDICTED: uncharacterized protein LOC101292474 [Fragaria vesca subsp. vesca]
FVE|11431.p27245092	PREDICTED: ectonucleotide pyrophosphatase/phosphodiesterase family member 3 [Fragaria vesca subsp. vesca]
FVE|11436.p27251517	PREDICTED: transcription factor bHLH104 [Fragaria vesca subsp. vesca]
FVE|11482.p27254828	PREDICTED: uncharacterized protein LOC101294652 [Fragaria vesca subsp. vesca]
FVE|11604.p27266660	PREDICTED: AP3-complex subunit beta-A isoform X2 [Fragaria vesca subsp. vesca]
FVE|11709.p27266308	PREDICTED: V-type proton ATPase subunit c''2 [Fragaria vesca subsp. vesca]
FVE|11762.p27268174	PREDICTED: imidazole glycerol phosphate synthase hisHF, chloroplastic [Fragaria vesca subsp. vesca]
FVE|11837.p27269361	PREDICTED: G-box-binding factor 4-like [Fragaria vesca subsp. vesca]
FVE|11843.p27268099	PREDICTED: peroxiredoxin-2B [Fragaria vesca subsp. vesca]
FVE|11961.p27270905	PREDICTED: F-box protein FBW2-like [Fragaria vesca subsp. vesca]
FVE|11999.p27258525	PREDICTED: N-alpha-acetyltransferase 11 [Fragaria vesca subsp. vesca]
FVE|12011.p27268641	PREDICTED: glutaredoxin-C4 [Fragaria vesca subsp. vesca]
FVE|12025.p27268431	PREDICTED: uncharacterized protein LOC101310027 [Fragaria vesca subsp. vesca]
FVE|12033.p27268713	PREDICTED: putative clathrin assembly protein At4g40080 [Fragaria vesca subsp. vesca]
FVE|12058.p27267319	PREDICTED: phosphoribosylaminoimidazole-succinocarboxamide synthase, chloroplastic isoform X2 [Fragaria vesca subsp. vesca]
FVE|12079.p27270108	PREDICTED: transcription factor bHLH143-like [Fragaria vesca subsp. vesca]
FVE|12113.p27269308	PREDICTED: ubiquitin carboxyl-terminal hydrolase 16 [Fragaria vesca subsp. vesca]
FVE|12231.p27270955	PREDICTED: methyl-CpG-binding domain-containing protein 2-like [Fragaria vesca subsp. vesca]
FVE|12298.p27267124	PREDICTED: E2F-associated phosphoprotein [Fragaria vesca subsp. vesca]
FVE|12368.p27266352	PREDICTED: protein SUPPRESSOR OF GENE SILENCING 3 [Fragaria vesca subsp. vesca]
FVE|12410.p27249502	PREDICTED: cullin-associated NEDD8-dissociated protein 1 [Fragaria vesca subsp. vesca]
FVE|12415.p27250077	PREDICTED: autophagy-related protein 13 [Fragaria vesca subsp. vesca]
FVE|12546.p27250888	PREDICTED: probable folate-biopterin transporter 7 [Fragaria vesca subsp. vesca]
FVE|12559.p27248977	PREDICTED: V-type proton ATPase subunit H [Fragaria vesca subsp. vesca]
FVE|12561.p27249487	PREDICTED: uncharacterized protein LOC101292259 [Fragaria vesca subsp. vesca]
FVE|12574.p27250181	PREDICTED: target of Myb protein 1 [Fragaria vesca subsp. vesca]
FVE|12582.p27248951	PREDICTED: transcription factor-like protein DPB isoform X1 [Fragaria vesca subsp. vesca]
FVE|12596.p27247500	PREDICTED: serine/threonine-protein phosphatase 4 regulatory subunit 2 [Fragaria vesca subsp. vesca]
FVE|12766.p27249965	PREDICTED: pyridoxal reductase, chloroplastic [Fragaria vesca subsp. vesca]
FVE|12877.p27248484	PREDICTED: uncharacterized protein LOC101291584 [Fragaria vesca subsp. vesca]
FVE|12897.p27251066	PREDICTED: uncharacterized protein At4g00950 [Fragaria vesca subsp. vesca]
FVE|12923.p27244525	PREDICTED: 21 kDa protein [Fragaria vesca subsp. vesca]
FVE|12986.p27244887	PREDICTED: vacuolar iron transporter homolog 2-like [Fragaria vesca subsp. vesca]
FVE|13002.p27244398	PREDICTED: thioredoxin reductase NTRB-like [Fragaria vesca subsp. vesca]
FVE|13113.p27250131	PREDICTED: mitochondrial carrier protein MTM1 [Fragaria vesca subsp. vesca]
FVE|13280.p27248387	PREDICTED: remorin-like isoform X3 [Fragaria vesca subsp. vesca]
FVE|13320.p27247804	PREDICTED: BAG family molecular chaperone regulator 1 [Fragaria vesca subsp. vesca]
FVE|13323.p27248359	PREDICTED: serine/arginine-rich splicing factor RS41 isoform X1 [Fragaria vesca subsp. vesca]
FVE|13422.p27247856	PREDICTED: hypersensitive-induced response protein 4 [Fragaria vesca subsp. vesca]
FVE|13504.p27270073	PREDICTED: tankyrase [Fragaria vesca subsp. vesca]
FVE|13514.p27271364	PREDICTED: uncharacterized protein LOC101302456 [Fragaria vesca subsp. vesca]
FVE|13519.p27270919	PREDICTED: cadmium-induced protein AS8 isoform X1 [Fragaria vesca subsp. vesca]
FVE|13623.p27258735	PREDICTED: 50S ribosomal protein L17, chloroplastic [Fragaria vesca subsp. vesca]
FVE|13631.p27260705	PREDICTED: uncharacterized protein LOC101292427 [Fragaria vesca subsp. vesca]
FVE|13644.p27261233	PREDICTED: protein SCARECROW [Fragaria vesca subsp. vesca]
FVE|13673.p27271229	PREDICTED: 4-coumarate--CoA ligase-like 6 [Fragaria vesca subsp. vesca]
FVE|13694.p27267828	PREDICTED: 26S proteasome non-ATPase regulatory subunit 13 homolog B [Fragaria vesca subsp. vesca]
FVE|13758.p27267661	PREDICTED: plastoglobulin-1, chloroplastic [Fragaria vesca subsp. vesca]
FVE|13763.p27268117	PREDICTED: uncharacterized protein LOC101299868 [Fragaria vesca subsp. vesca]
FVE|13795.p27258645	PREDICTED: kelch-like protein 12 isoform X3 [Fragaria vesca subsp. vesca]
FVE|13809.p27260638	PREDICTED: PAN domain-containing protein At5g03700 [Fragaria vesca subsp. vesca]
FVE|13839.p27256535	PREDICTED: WEB family protein At2g38370 [Fragaria vesca subsp. vesca]
FVE|13956.p27271906	PREDICTED: uncharacterized protein LOC101302631 [Fragaria vesca subsp. vesca]
FVE|13969.p27275427	PREDICTED: protein UPSTREAM OF FLC [Fragaria vesca subsp. vesca]
FVE|14000.p27274403	PREDICTED: nudix hydrolase 9 [Fragaria vesca subsp. vesca]
FVE|14073.p27273166	PREDICTED: factor of DNA methylation 4 isoform X2 [Fragaria vesca subsp. vesca]
FVE|14225.p27250032	PREDICTED: pentatricopeptide repeat-containing protein At1g77360, mitochondrial-like [Fragaria vesca subsp. vesca]
FVE|14383.p27276588	PREDICTED: uncharacterized protein LOC101299937 [Fragaria vesca subsp. vesca]
FVE|14470.p27273545	PREDICTED: uncharacterized protein LOC101309918 [Fragaria vesca subsp. vesca]
FVE|14520.p27245880	PREDICTED: ankyrin repeat domain-containing protein, chloroplastic [Fragaria vesca subsp. vesca]
FVE|14755.p27246612	PREDICTED: zinc-finger homeodomain protein 6-like [Fragaria vesca subsp. vesca]
FVE|14823.p27265103	PREDICTED: ubiquitin-conjugating enzyme E2 20 [Fragaria vesca subsp. vesca]
FVE|14845.p27261619	PREDICTED: pseudouridine-metabolizing bifunctional protein C1861.05 [Fragaria vesca subsp. vesca]
FVE|14891.p27246454	PREDICTED: GATA transcription factor 5-like [Fragaria vesca subsp. vesca]
FVE|14964.p27244930	PREDICTED: uncharacterized protein LOC101309100 [Fragaria vesca subsp. vesca]
FVE|15004.p27264127	PREDICTED: uncharacterized protein LOC101300692 [Fragaria vesca subsp. vesca]
FVE|15015.p27264867	PREDICTED: CBL-interacting serine/threonine-protein kinase 5 [Fragaria vesca subsp. vesca]
FVE|15048.p27262937	PREDICTED: uncharacterized protein LOC101290731 [Fragaria vesca subsp. vesca]
FVE|15095.p27262871	PREDICTED: NAC domain-containing protein 74-like [Fragaria vesca subsp. vesca]
FVE|15266.p27265235	PREDICTED: histidine--tRNA ligase, cytoplasmic [Fragaria vesca subsp. vesca]
FVE|15307.p27255130	PREDICTED: 2-Cys peroxiredoxin BAS1, chloroplastic [Fragaria vesca subsp. vesca]
FVE|15391.p27254997	PREDICTED: transcription repressor MYB6-like [Fragaria vesca subsp. vesca]
FVE|15469.p27258565	PREDICTED: probable methyltransferase-like protein 15 [Fragaria vesca subsp. vesca]
FVE|15526.p27255674	PREDICTED: fasciclin-like arabinogalactan protein 2 [Fragaria vesca subsp. vesca]
FVE|15586.p27258880	PREDICTED: uncharacterized protein LOC101304489 [Fragaria vesca subsp. vesca]
FVE|15660.p27258051	PREDICTED: uncharacterized protein LOC101297359 [Fragaria vesca subsp. vesca]
FVE|15724.p27255032	PREDICTED: dnaJ homolog 1, mitochondrial [Fragaria vesca subsp. vesca]
FVE|15728.p27259004	PREDICTED: uncharacterized protein LOC101294495 [Fragaria vesca subsp. vesca]
FVE|15733.p27257078	PREDICTED: PTI1-like tyrosine-protein kinase At3g15890 [Fragaria vesca subsp. vesca]
FVE|15771.p27260871	PREDICTED: phospholipase A1-IIdelta [Fragaria vesca subsp. vesca]
FVE|15831.p27256151	PREDICTED: protein LOW PSII ACCUMULATION 3, chloroplastic [Fragaria vesca subsp. vesca]
FVE|15883.p27259554	PREDICTED: pentatricopeptide repeat-containing protein At3g02650, mitochondrial [Fragaria vesca subsp. vesca]
FVE|15912.p27258752	PREDICTED: tubby-like protein 8 [Fragaria vesca subsp. vesca]
FVE|15915.p27255571	PREDICTED: protein ASPARTIC PROTEASE IN GUARD CELL 2 [Fragaria vesca subsp. vesca]
FVE|15952.p27257589	PREDICTED: uncharacterized protein LOC101314015 [Fragaria vesca subsp. vesca]
FVE|15977.p27255016	PREDICTED: COBW domain-containing protein 1 [Fragaria vesca subsp. vesca]
FVE|16011.p27269344	PREDICTED: uncharacterized protein LOC101302269 [Fragaria vesca subsp. vesca]
FVE|16094.p27270228	PREDICTED: probable protein phosphatase 2C 62 isoform X1 [Fragaria vesca subsp. vesca]
FVE|16116.p27246863	PREDICTED: psbP domain-containing protein 2, chloroplastic isoform X1 [Fragaria vesca subsp. vesca]
FVE|16118.p27245585	PREDICTED: ultraviolet-B receptor UVR8 [Fragaria vesca subsp. vesca]
FVE|16175.p27246796	PREDICTED: F-box protein At5g39450 [Fragaria vesca subsp. vesca]
FVE|16194.p27246811	PREDICTED: protein NLP9-like [Fragaria vesca subsp. vesca]
FVE|16285.p27244147	PREDICTED: protein SENSITIVE TO PROTON RHIZOTOXICITY 1-like [Fragaria vesca subsp. vesca]
FVE|16289.p27247130	PREDICTED: tubulin-folding cofactor C [Fragaria vesca subsp. vesca]
FVE|16378.p27244679	PREDICTED: inositol-3-phosphate synthase [Fragaria vesca subsp. vesca]
FVE|16528.p27246843	PREDICTED: trihelix transcription factor GTL2 [Fragaria vesca subsp. vesca]
FVE|16561.p27245325	PREDICTED: light-inducible protein CPRF2 [Fragaria vesca subsp. vesca]
FVE|16563.p27245791	PREDICTED: sec-independent protein translocase protein TATA, chloroplastic [Fragaria vesca subsp. vesca]
FVE|16581.p27260993	PREDICTED: uncharacterized protein LOC101311782 [Fragaria vesca subsp. vesca]
FVE|16613.p27256071	PREDICTED: methyltransferase-like protein 6 [Fragaria vesca subsp. vesca]
FVE|16742.p27258825	PREDICTED: putative F-box protein PP2-B12 [Fragaria vesca subsp. vesca]
FVE|17004.p27251987	PREDICTED: homogentisate phytyltransferase 1, chloroplastic isoform X1 [Fragaria vesca subsp. vesca]
FVE|17019.p27254000	PREDICTED: uncharacterized protein LOC101309529 [Fragaria vesca subsp. vesca]
FVE|17135.p27264622	PREDICTED: ribonuclease 2 [Fragaria vesca subsp. vesca]
FVE|17136.p27261669	PREDICTED: mediator of RNA polymerase II transcription subunit 19a-like isoform X1 [Fragaria vesca subsp. vesca]
FVE|17231.p27254080	PREDICTED: pentatricopeptide repeat-containing protein At5g57250, mitochondrial [Fragaria vesca subsp. vesca]
FVE|17265.p27252831	PREDICTED: AP-5 complex subunit zeta-1 [Fragaria vesca subsp. vesca]
FVE|17319.p27262285	PREDICTED: bromodomain-containing protein 9-like [Fragaria vesca subsp. vesca]
FVE|17349.p27265152	PREDICTED: CMP-sialic acid transporter 4 [Fragaria vesca subsp. vesca]
FVE|17384.p27262449	PREDICTED: uncharacterized protein LOC101302725 [Fragaria vesca subsp. vesca]
FVE|17388.p27261707	PREDICTED: poly(A)-specific ribonuclease PARN-like [Fragaria vesca subsp. vesca]
FVE|17501.p27265133	PREDICTED: protein FAR1-RELATED SEQUENCE 5-like [Fragaria vesca subsp. vesca]
FVE|17522.p27262930	PREDICTED: uncharacterized protein LOC101297793 [Fragaria vesca subsp. vesca]
FVE|17570.p27262502	PREDICTED: uncharacterized protein LOC101311529 [Fragaria vesca subsp. vesca]
FVE|17588.p27263665	PREDICTED: GPI transamidase component PIG-S [Fragaria vesca subsp. vesca]
FVE|17623.p27264047	PREDICTED: uncharacterized protein LOC101294522 [Fragaria vesca subsp. vesca]
FVE|17762.p27257537	PREDICTED: NAC domain-containing protein 8-like [Fragaria vesca subsp. vesca]
FVE|17796.p27258454	PREDICTED: basic leucine zipper 34 [Fragaria vesca subsp. vesca]
FVE|17822.p27261311	PREDICTED: uncharacterized protein LOC101303722 isoform X1 [Fragaria vesca subsp. vesca]
FVE|17909.p27245349	PREDICTED: BTB/POZ domain-containing protein At2g13690 [Fragaria vesca subsp. vesca]
FVE|18018.p27256732	PREDICTED: N(6)-adenine-specific DNA methyltransferase 2 [Fragaria vesca subsp. vesca]
FVE|18044.p27256978	PREDICTED: zinc finger protein 8 [Fragaria vesca subsp. vesca]
FVE|18062.p27255524	PREDICTED: carbon catabolite repressor protein 4 homolog 1 [Fragaria vesca subsp. vesca]
FVE|18100.p27260287	PREDICTED: uncharacterized protein LOC101305581 [Fragaria vesca subsp. vesca]
FVE|18113.p27260569	PREDICTED: protein MODIFIER OF SNC1 11 [Fragaria vesca subsp. vesca]
FVE|18167.p27258099	PREDICTED: glutathione S-transferase L3-like isoform X1 [Fragaria vesca subsp. vesca]
FVE|18173.p27256838	PREDICTED: phosphatidate phosphatase PAH1 [Fragaria vesca subsp. vesca]
FVE|18323.p27255282	PREDICTED: uncharacterized protein LOC101308594 [Fragaria vesca subsp. vesca]
FVE|18475.p27250858	PREDICTED: pentatricopeptide repeat-containing protein At1g79490, mitochondrial [Fragaria vesca subsp. vesca]
FVE|18485.p27248956	PREDICTED: metal tolerance protein 10 [Fragaria vesca subsp. vesca]
FVE|18500.p27248609	PREDICTED: nuclear transcription factor Y subunit C-2 [Fragaria vesca subsp. vesca]
FVE|18587.p27249197	PREDICTED: uncharacterized protein LOC101290891 [Fragaria vesca subsp. vesca]
FVE|18641.p27249356	PREDICTED: heterogeneous nuclear ribonucleoprotein R isoform X2 [Fragaria vesca subsp. vesca]
FVE|18726.p27257364	PREDICTED: probable proteasome inhibitor [Fragaria vesca subsp. vesca]
FVE|18764.p27259735	PREDICTED: fructose-1,6-bisphosphatase, chloroplastic [Fragaria vesca subsp. vesca]
FVE|18774.p27259017	PREDICTED: L-type lectin-domain containing receptor kinase VIII.2-like [Fragaria vesca subsp. vesca]
FVE|18802.p27259018	PREDICTED: probable anion transporter 3, chloroplastic [Fragaria vesca subsp. vesca]
FVE|18850.p27258748	PREDICTED: uncharacterized protein LOC101312742 [Fragaria vesca subsp. vesca]
FVE|18950.p27250619	PREDICTED: ATPase GET3 [Fragaria vesca subsp. vesca]
FVE|19110.p27247963	PREDICTED: uncharacterized protein LOC101312763 [Fragaria vesca subsp. vesca]
FVE|19271.p27251053	PREDICTED: AT-rich interactive domain-containing protein 1 isoform X1 [Fragaria vesca subsp. vesca]
FVE|19328.p27247590	PREDICTED: uncharacterized protein LOC101302691 [Fragaria vesca subsp. vesca]
FVE|19343.p27248784	PREDICTED: nucleolar protein 58 [Fragaria vesca subsp. vesca]
FVE|19357.p27250360	PREDICTED: uncharacterized protein LOC101292250 [Fragaria vesca subsp. vesca]
FVE|19388.p27250740	PREDICTED: fasciclin-like arabinogalactan protein 10 [Fragaria vesca subsp. vesca]
FVE|19710.p27272400	PREDICTED: uncharacterized protein LOC101310675 [Fragaria vesca subsp. vesca]
FVE|19747.p27271917	PREDICTED: tropinone reductase-like 3 [Fragaria vesca subsp. vesca]
FVE|19748.p27273576	PREDICTED: uncharacterized membrane protein At1g16860 [Fragaria vesca subsp. vesca]
FVE|19763.p27276642	uncharacterized protein LOC101312903 [Fragaria vesca]
FVE|19802.p27275864	PREDICTED: uncharacterized protein LOC101295601 [Fragaria vesca subsp. vesca]
FVE|19814.p27273835	PREDICTED: uncharacterized protein LOC101297220 [Fragaria vesca subsp. vesca]
FVE|19847.p27272926	PREDICTED: phosphoglycolate phosphatase 2 isoform X2 [Fragaria vesca subsp. vesca]
FVE|19915.p27274230	PREDICTED: hemK methyltransferase family member 2 [Fragaria vesca subsp. vesca]
FVE|19926.p27276526	PREDICTED: uncharacterized protein LOC101310385 [Fragaria vesca subsp. vesca]
FVE|19955.p27273765	PREDICTED: pentatricopeptide repeat-containing protein At4g20090 [Fragaria vesca subsp. vesca]
FVE|19975.p27273840	PREDICTED: allantoate deiminase [Fragaria vesca subsp. vesca]
FVE|20062.p27273729	PREDICTED: BOI-related E3 ubiquitin-protein ligase 1 [Fragaria vesca subsp. vesca]
FVE|20085.p27275560	PREDICTED: transforming growth factor-beta receptor-associated protein 1 isoform X1 [Fragaria vesca subsp. vesca]
FVE|20190.p27272468	PREDICTED: uncharacterized protein LOC101293467 [Fragaria vesca subsp. vesca]
FVE|20213.p27263855	PREDICTED: SNF1-related protein kinase regulatory subunit beta-3 [Fragaria vesca subsp. vesca]
FVE|20277.p27262024	PREDICTED: beta-carotene isomerase D27, chloroplastic [Fragaria vesca subsp. vesca]
FVE|20407.p27272442	PREDICTED: parafibromin [Fragaria vesca subsp. vesca]
FVE|20505.p27263819	PREDICTED: protein ROOT PRIMORDIUM DEFECTIVE 1 [Fragaria vesca subsp. vesca]
FVE|20856.p27249379	PREDICTED: probable glycosyltransferase At5g03795 [Fragaria vesca subsp. vesca]
FVE|20913.p27249062	PREDICTED: coronatine-insensitive protein 1 [Fragaria vesca subsp. vesca]
FVE|20999.p27250394	PREDICTED: uncharacterized protein LOC101311516 [Fragaria vesca subsp. vesca]
FVE|21047.p27251098	PREDICTED: dehydration-responsive element-binding protein 2A-like [Fragaria vesca subsp. vesca]
FVE|21064.p27247373	PREDICTED: ATP-dependent DNA helicase SRS2-like protein At4g25120 [Fragaria vesca subsp. vesca]
FVE|21114.p27244917	PREDICTED: uncharacterized protein LOC101310479 [Fragaria vesca subsp. vesca]
FVE|21145.p27244662	PREDICTED: probable ATP synthase 24 kDa subunit, mitochondrial [Fragaria vesca subsp. vesca]
FVE|21165.p27249893	PREDICTED: ethylene-responsive transcription factor 2-like [Fragaria vesca subsp. vesca]
FVE|21362.p27250373	PREDICTED: F-box protein CPR30-like [Fragaria vesca subsp. vesca]
FVE|21372.p27249105	PREDICTED: probable RNA-binding protein EIF1AD [Fragaria vesca subsp. vesca]
FVE|21387.p27248765	PREDICTED: 60S ribosomal protein L10 [Fragaria vesca subsp. vesca]
FVE|21390.p27250440	PREDICTED: autophagy-related protein 18c [Fragaria vesca subsp. vesca]
FVE|21436.p27248418	PREDICTED: P-loop NTPase domain-containing protein LPA1 homolog 2-like [Fragaria vesca subsp. vesca]
FVE|21503.p27250493	PREDICTED: uncharacterized protein LOC101309290 isoform X1 [Fragaria vesca subsp. vesca]
FVE|21567.p27273554	PREDICTED: protein SAND [Fragaria vesca subsp. vesca]
FVE|21587.p27257644	PREDICTED: DNA gyrase subunit B, chloroplastic/mitochondrial isoform X1 [Fragaria vesca subsp. vesca]
FVE|21606.p27276310	PREDICTED: vacuolar protein-sorting-associated protein 11 homolog [Fragaria vesca subsp. vesca]
FVE|21676.p27253128	PREDICTED: calmodulin-like protein 7 [Fragaria vesca subsp. vesca]
FVE|21789.p27266238	PREDICTED: uncharacterized protein LOC105349931 [Fragaria vesca subsp. vesca]
FVE|21949.p27257578	PREDICTED: probable inactive purple acid phosphatase 16 isoform X1 [Fragaria vesca subsp. vesca]
FVE|22006.p27266786	PREDICTED: low molecular weight phosphotyrosine protein phosphatase [Fragaria vesca subsp. vesca]
FVE|22013.p27268923	PREDICTED: alkylated DNA repair protein alkB homolog 8 [Fragaria vesca subsp. vesca]
FVE|22016.p27269753	PREDICTED: pentatricopeptide repeat-containing protein At1g19720 [Fragaria vesca subsp. vesca]
FVE|22122.p27270346	PREDICTED: LOW QUALITY PROTEIN: F-box protein At1g22220 [Fragaria vesca subsp. vesca]
FVE|22271.p27252750	PREDICTED: fanconi-associated nuclease 1 homolog [Fragaria vesca subsp. vesca]
FVE|22416.p27254699	PREDICTED: UBX domain-containing protein 4 isoform X1 [Fragaria vesca subsp. vesca]
FVE|22468.p27254038	PREDICTED: signal peptide peptidase-like 3 [Fragaria vesca subsp. vesca]
FVE|22581.p27261152	PREDICTED: uncharacterized protein LOC101300639 isoform X1 [Fragaria vesca subsp. vesca]
FVE|22619.p27259119	PREDICTED: uncharacterized protein LOC101292233 [Fragaria vesca subsp. vesca]
FVE|22621.p27256258	PREDICTED: uncharacterized protein LOC101292525 [Fragaria vesca subsp. vesca]
FVE|22622.p27258029	PREDICTED: protein EMSY-LIKE 1 isoform X2 [Fragaria vesca subsp. vesca]
FVE|22639.p27257515	PREDICTED: probable plastid-lipid-associated protein 13, chloroplastic [Fragaria vesca subsp. vesca]
FVE|22660.p27259005	PREDICTED: squamosa promoter-binding-like protein 9 [Fragaria vesca subsp. vesca]
FVE|22663.p27255472	PREDICTED: CDK5RAP3-like protein [Fragaria vesca subsp. vesca]
FVE|22727.p27251928	PREDICTED: naringenin,2-oxoglutarate 3-dioxygenase [Fragaria vesca subsp. vesca]
FVE|22779.p27253540	PREDICTED: auxin-responsive protein IAA31 [Fragaria vesca subsp. vesca]
FVE|22976.p27251600	PREDICTED: uncharacterized protein LOC105349347 isoform X1 [Fragaria vesca subsp. vesca]
FVE|22985.p27251653	PREDICTED: mediator of RNA polymerase II transcription subunit 21-like [Fragaria vesca subsp. vesca]
FVE|23036.p27251369	PREDICTED: putative hydrolase C777.06c isoform X1 [Fragaria vesca subsp. vesca]
FVE|23112.p27254874	PREDICTED: NADP-specific glutamate dehydrogenase [Fragaria vesca subsp. vesca]
FVE|23188.p27247573	PREDICTED: ATPase GET3 [Fragaria vesca subsp. vesca]
FVE|23208.p27250658	PREDICTED: glutathione S-transferase DHAR2-like [Fragaria vesca subsp. vesca]
FVE|23252.p27250380	PREDICTED: probable acetyltransferase NATA1-like [Fragaria vesca subsp. vesca]
FVE|23310.p27248363	PREDICTED: patatin-like protein 6 [Fragaria vesca subsp. vesca]
FVE|23323.p27248300	PREDICTED: zinc finger CCCH domain-containing protein 11-like [Fragaria vesca subsp. vesca]
FVE|23342.p27249910	PREDICTED: glutathione S-transferase L3 [Fragaria vesca subsp. vesca]
FVE|23344.p27249322	PREDICTED: nitrilase-like protein 2 [Fragaria vesca subsp. vesca]
FVE|23411.p27249240	PREDICTED: dihydrolipoyllysine-residue acetyltransferase component 1 of pyruvate dehydrogenase complex, mitochondrial [Fragaria vesca subsp. vesca]
FVE|23535.p27274541	PREDICTED: uncharacterized protein LOC101294242 [Fragaria vesca subsp. vesca]
FVE|23539.p27272810	PREDICTED: glutamic acid-rich protein [Fragaria vesca subsp. vesca]
FVE|23667.p27250546	PREDICTED: ubiquinone biosynthesis protein COQ9, mitochondrial [Fragaria vesca subsp. vesca]
FVE|23714.p27262667	PREDICTED: uncharacterized protein LOC101314427 isoform X1 [Fragaria vesca subsp. vesca]
FVE|23834.p27260875	PREDICTED: uncharacterized protein LOC101293717 [Fragaria vesca subsp. vesca]
FVE|23857.p27255384	PREDICTED: cysteine proteinase COT44 [Fragaria vesca subsp. vesca]
FVE|23878.p27255186	PREDICTED: uncharacterized protein LOC101313639 [Fragaria vesca subsp. vesca]
FVE|23976.p27259722	PREDICTED: linolenate hydroperoxide lyase, chloroplastic [Fragaria vesca subsp. vesca]
FVE|24041.p27259593	PREDICTED: caltractin [Fragaria vesca subsp. vesca]
FVE|24056.p27257238	PREDICTED: cyclin-dependent kinase inhibitor 7 [Fragaria vesca subsp. vesca]
FVE|24553.p27244605	PREDICTED: uncharacterized protein LOC105352244 [Fragaria vesca subsp. vesca]
FVE|24610.p27265727	PREDICTED: protein UPSTREAM OF FLC [Fragaria vesca subsp. vesca]
FVE|24623.p27266116	PREDICTED: uncharacterized protein LOC101295940 isoform X1 [Fragaria vesca subsp. vesca]
FVE|24670.p27267236	PREDICTED: BTB/POZ domain-containing protein At3g22104-like [Fragaria vesca subsp. vesca]
FVE|24708.p27264452	PREDICTED: uncharacterized protein LOC101314326 [Fragaria vesca subsp. vesca]
FVE|24876.p27276005	PREDICTED: LOW QUALITY PROTEIN: exonuclease 1-like [Fragaria vesca subsp. vesca]
FVE|24885.p27275428	PREDICTED: uncharacterized protein LOC101309131 [Fragaria vesca subsp. vesca]
FVE|25119.p27267972	PREDICTED: 30S ribosomal protein S6 alpha, chloroplastic [Fragaria vesca subsp. vesca]
FVE|25185.p27269265	PREDICTED: ethylene-responsive transcription factor ERF118-like [Fragaria vesca subsp. vesca]
FVE|25272.p27264698	PREDICTED: uncharacterized protein LOC101297887 [Fragaria vesca subsp. vesca]
FVE|25273.p27264912	PREDICTED: transcription factor bHLH63 [Fragaria vesca subsp. vesca]
FVE|25342.p27272216	PREDICTED: uncharacterized protein LOC105350410 [Fragaria vesca subsp. vesca]
FVE|25526.p27266123	PREDICTED: PXMP2/4 family protein 4-like [Fragaria vesca subsp. vesca]
FVE|25549.p27265598	PREDICTED: ATP-dependent Clp protease proteolytic subunit-related protein 1, chloroplastic [Fragaria vesca subsp. vesca]
FVE|25579.p27267067	PREDICTED: adenylyl-sulfate kinase 3-like [Fragaria vesca subsp. vesca]
FVE|25779.p27270999	PREDICTED: 40S ribosomal protein S19-3 [Fragaria vesca subsp. vesca]
FVE|25846.p27259039	PREDICTED: protein disulfide isomerase-like 1-6 [Fragaria vesca subsp. vesca]
FVE|25992.p27269395	PREDICTED: protein PHYTOCHROME KINASE SUBSTRATE 3 [Fragaria vesca subsp. vesca]
FVE|26013.p27269082	PREDICTED: uncharacterized protein LOC101304869 [Fragaria vesca subsp. vesca]
FVE|26014.p27271714	PREDICTED: protein DCL, chloroplastic [Fragaria vesca subsp. vesca]
FVE|26048.p27267749	PREDICTED: ribulose-phosphate 3-epimerase, chloroplastic [Fragaria vesca subsp. vesca]
FVE|26099.p27269968	PREDICTED: ras GTPase-activating protein-binding protein 1 [Fragaria vesca subsp. vesca]
FVE|26117.p27267792	PREDICTED: squamosa promoter-binding-like protein 18 [Fragaria vesca subsp. vesca]
FVE|26188.p27271387	PREDICTED: protein MIZU-KUSSEI 1 [Fragaria vesca subsp. vesca]
FVE|26208.p27270407	PREDICTED: general transcription factor IIE subunit 1-like [Fragaria vesca subsp. vesca]
FVE|26217.p27268570	PREDICTED: pre-rRNA-processing protein TSR1 homolog [Fragaria vesca subsp. vesca]
FVE|26230.p27268076	PREDICTED: putative pentatricopeptide repeat-containing protein At1g53330 [Fragaria vesca subsp. vesca]
FVE|26316.p27249685	PREDICTED: protein phosphatase 2C 37 [Fragaria vesca subsp. vesca]
FVE|26444.p27245797	PREDICTED: F-box/kelch-repeat protein At3g23880-like [Fragaria vesca subsp. vesca]
FVE|26508.p27246742	PREDICTED: uncharacterized protein LOC101306370 [Fragaria vesca subsp. vesca]
FVE|26597.p27248766	PREDICTED: triosephosphate isomerase, cytosolic [Fragaria vesca subsp. vesca]
FVE|26761.p27273619	PREDICTED: tRNA pseudouridine synthase-like 1 [Fragaria vesca subsp. vesca]
FVE|26787.p27247342	PREDICTED: protein N-terminal asparagine amidohydrolase isoform X1 [Fragaria vesca subsp. vesca]
FVE|26851.p27268089	PREDICTED: retinol dehydrogenase 11-like [Fragaria vesca subsp. vesca]
FVE|26886.p27268217	PREDICTED: uncharacterized protein LOC101299383 [Fragaria vesca subsp. vesca]
FVE|26895.p27269896	PREDICTED: transcription factor bHLH93-like [Fragaria vesca subsp. vesca]
FVE|27024.p27271076	PREDICTED: pentatricopeptide repeat-containing protein At5g48730, chloroplastic [Fragaria vesca subsp. vesca]
FVE|27104.p27269061	PREDICTED: suppressor of mec-8 and unc-52 protein homolog 1 [Fragaria vesca subsp. vesca]
FVE|27231.p27276311	PREDICTED: TPR repeat-containing thioredoxin TTL1 [Fragaria vesca subsp. vesca]
FVE|27272.p27276417	PREDICTED: anaphase-promoting complex subunit 6 [Fragaria vesca subsp. vesca]
FVE|27292.p27272366	PREDICTED: gamma-glutamyl hydrolase 2 isoform X2 [Fragaria vesca subsp. vesca]
FVE|27335.p27274678	PREDICTED: uncharacterized protein LOC101314544 [Fragaria vesca subsp. vesca]
FVE|27395.p27252142	PREDICTED: uncharacterized protein LOC101302346 [Fragaria vesca subsp. vesca]
FVE|27426.p27265107	PREDICTED: uncharacterized protein LOC101310075 [Fragaria vesca subsp. vesca]
FVE|27454.p27263129	PREDICTED: uncharacterized protein LOC101298198 isoform X1 [Fragaria vesca subsp. vesca]
FVE|27503.p27262119	PREDICTED: G-type lectin S-receptor-like serine/threonine-protein kinase At1g34300 [Fragaria vesca subsp. vesca]
FVE|27541.p27263813	PREDICTED: uncharacterized protein LOC101302127 [Fragaria vesca subsp. vesca]
FVE|27615.p27264729	PREDICTED: NAC domain-containing protein 78-like [Fragaria vesca subsp. vesca]
FVE|27673.p27268062	PREDICTED: uncharacterized protein LOC101310906 [Fragaria vesca subsp. vesca]
FVE|27752.p27265372	PREDICTED: LRR receptor-like serine/threonine-protein kinase ERL2 [Fragaria vesca subsp. vesca]
FVE|27755.p27261924	PREDICTED: pentatricopeptide repeat-containing protein At2g30780 [Fragaria vesca subsp. vesca]
FVE|27784.p27261811	PREDICTED: mitochondrial substrate carrier family protein ucpB [Fragaria vesca subsp. vesca]
FVE|27852.p27263142	PREDICTED: uncharacterized protein LOC101292186 isoform X1 [Fragaria vesca subsp. vesca]
FVE|27855.p27264771	PREDICTED: isoamylase 2, chloroplastic [Fragaria vesca subsp. vesca]
FVE|27972.p27260388	PREDICTED: uncharacterized protein LOC101312562 [Fragaria vesca subsp. vesca]
FVE|27979.p27260151	PREDICTED: uncharacterized protein LOC101309189 [Fragaria vesca subsp. vesca]
FVE|28150.p27275722	PREDICTED: protein TIC110, chloroplastic [Fragaria vesca subsp. vesca]
FVE|28209.p27274374	PREDICTED: gamma-interferon-inducible lysosomal thiol reductase isoform X1 [Fragaria vesca subsp. vesca]
FVE|28250.p27275980	PREDICTED: bZIP transcription factor TRAB1 [Fragaria vesca subsp. vesca]
FVE|28340.p27254639	PREDICTED: uncharacterized protein LOC101291912 [Fragaria vesca subsp. vesca]
FVE|28341.p27251939	PREDICTED: protein CREG1 [Fragaria vesca subsp. vesca]
FVE|28378.p27258321	PREDICTED: WAT1-related protein At5g40240-like [Fragaria vesca subsp. vesca]
FVE|28486.p27258353	PREDICTED: zinc finger CCCH domain-containing protein 41 [Fragaria vesca subsp. vesca]
FVE|28743.p27255859	PREDICTED: cytochrome b561 domain-containing protein At2g30890 isoform X1 [Fragaria vesca subsp. vesca]
FVE|28952.p27272534	PREDICTED: 187-kDa microtubule-associated protein AIR9 [Fragaria vesca subsp. vesca]
FVE|28988.p27253562	PREDICTED: uncharacterized protein LOC101301102 [Fragaria vesca subsp. vesca]
FVE|29148.p27270518	PREDICTED: uncharacterized protein LOC101308578 [Fragaria vesca subsp. vesca]
FVE|29208.p27270203	PREDICTED: prolycopene isomerase, chloroplastic isoform X1 [Fragaria vesca subsp. vesca]
FVE|29283.p27267416	PREDICTED: endoglucanase 25 [Fragaria vesca subsp. vesca]
FVE|29391.p27266200	PREDICTED: dof zinc finger protein DOF3.7-like [Fragaria vesca subsp. vesca]
FVE|29457.p27266799	PREDICTED: 60S ribosomal protein L18a-2 isoform X1 [Fragaria vesca subsp. vesca]
FVE|29458.p27267069	PREDICTED: uncharacterized protein LOC101311968 [Fragaria vesca subsp. vesca]
FVE|29462.p27265743	PREDICTED: uncharacterized protein LOC101306056 [Fragaria vesca subsp. vesca]
FVE|29496.p27250424	PREDICTED: 50S ribosomal protein L1, chloroplastic [Fragaria vesca subsp. vesca]
FVE|29513.p27266950	PREDICTED: probable vacuolar amino acid transporter YPQ2 isoform X2 [Fragaria vesca subsp. vesca]
FVE|29547.p27266486	PREDICTED: HVA22-like protein k [Fragaria vesca subsp. vesca]
FVE|29636.p27252266	PREDICTED: uncharacterized protein LOC101290849 isoform X1 [Fragaria vesca subsp. vesca]
FVE|29727.p27272047	PREDICTED: mitochondrial arginine transporter BAC1 [Fragaria vesca subsp. vesca]
FVE|29729.p27276359	PREDICTED: putative E3 ubiquitin-protein ligase RING1a [Fragaria vesca subsp. vesca]
FVE|29734.p27273559	PREDICTED: putative receptor-like protein kinase At3g46340 [Fragaria vesca subsp. vesca]
FVE|29765.p27272563	PREDICTED: serine/threonine-protein kinase-like protein ACR4 [Fragaria vesca subsp. vesca]
FVE|29769.p27272250	PREDICTED: glutaredoxin-C9-like [Fragaria vesca subsp. vesca]
FVE|29830.p27276180	PREDICTED: U-box domain-containing protein 7 [Fragaria vesca subsp. vesca]
FVE|29870.p27253447	PREDICTED: zinc finger CCCH domain-containing protein 16 isoform X1 [Fragaria vesca subsp. vesca]
FVE|29877.p27251159	PREDICTED: uncharacterized protein LOC101291713 isoform X3 [Fragaria vesca subsp. vesca]
FVE|29937.p27254877	PREDICTED: pentatricopeptide repeat-containing protein At3g22670, mitochondrial [Fragaria vesca subsp. vesca]
FVE|30029.p27271619	PREDICTED: probable protein phosphatase 2C 10 [Fragaria vesca subsp. vesca]
FVE|30052.p27273172	PREDICTED: post-GPI attachment to proteins factor 3 [Fragaria vesca subsp. vesca]
FVE|30059.p27273391	PREDICTED: probable BOI-related E3 ubiquitin-protein ligase 3 [Fragaria vesca subsp. vesca]
FVE|30227.p27260434	PREDICTED: uncharacterized protein LOC101302764 [Fragaria vesca subsp. vesca]
FVE|30369.p27271932	PREDICTED: F-box protein At5g46170 [Fragaria vesca subsp. vesca]
FVE|30453.p27275300	PREDICTED: uncharacterized protein LOC105350762 [Fragaria vesca subsp. vesca]
FVE|30454.p27272853	PREDICTED: probable gamma-secretase subunit PEN-2 [Fragaria vesca subsp. vesca]
FVE|30592.p27272865	PREDICTED: la-related protein 6A isoform X2 [Fragaria vesca subsp. vesca]
FVE|30666.p27272394	PREDICTED: uncharacterized protein LOC101293080 [Fragaria vesca subsp. vesca]
FVE|30828.p27245492	PREDICTED: uncharacterized protein LOC101295849 [Fragaria vesca subsp. vesca]
FVE|30857.p27246818	PREDICTED: serine/threonine-protein phosphatase 4 regulatory subunit 2 [Fragaria vesca subsp. vesca]
FVE|30888.p27246437	PREDICTED: uncharacterized protein LOC101301808 [Fragaria vesca subsp. vesca]
FVE|30894.p27246409	PREDICTED: membrane-bound transcription factor site-1 protease [Fragaria vesca subsp. vesca]
FVE|30906.p27246499	PREDICTED: uncharacterized protein LOC101303058 [Fragaria vesca subsp. vesca]
FVE|30952.p27244583	PREDICTED: pentatricopeptide repeat-containing protein At5g55740, chloroplastic [Fragaria vesca subsp. vesca]
FVE|31152.p27272813	PREDICTED: uncharacterized protein LOC101306984 [Fragaria vesca subsp. vesca]
FVE|31167.p27265242	PREDICTED: uncharacterized protein LOC101311143 isoform X1 [Fragaria vesca subsp. vesca]
FVE|31205.p27262892	PREDICTED: histidine--tRNA ligase [Fragaria vesca subsp. vesca]
FVE|31208.p27263971	PREDICTED: uncharacterized protein LOC101304633 [Fragaria vesca subsp. vesca]
FVE|31277.p27274303	PREDICTED: lanC-like protein GCR2 [Fragaria vesca subsp. vesca]
FVE|31358.p27267838	PREDICTED: chaperone protein dnaJ 10-like isoform X1 [Fragaria vesca subsp. vesca]
FVE|31506.p27267717	PREDICTED: coatomer subunit delta [Fragaria vesca subsp. vesca]
FVE|31593.p27245666	PREDICTED: putative RNA exonuclease pqe-1 [Fragaria vesca subsp. vesca]
FVE|31621.p27246121	PREDICTED: transcription factor TGA4-like isoform X2 [Fragaria vesca subsp. vesca]
FVE|31682.p27245395	PREDICTED: beta-catenin-like protein 1 [Fragaria vesca subsp. vesca]
FVE|31719.p27245515	PREDICTED: monogalactosyldiacylglycerol synthase 2, chloroplastic-like [Fragaria vesca subsp. vesca]
FVE|31741.p27247022	PREDICTED: bifunctional aspartate aminotransferase and glutamate/aspartate-prephenate aminotransferase [Fragaria vesca subsp. vesca]
FVE|31830.p27270025	PREDICTED: uncharacterized protein LOC105351804 [Fragaria vesca subsp. vesca]
FVE|31901.p27264344	PREDICTED: pentatricopeptide repeat-containing protein At2g15820 [Fragaria vesca subsp. vesca]
FVE|31955.p27263287	PREDICTED: B3 domain-containing transcription factor VRN1 [Fragaria vesca subsp. vesca]
FVE|32006.p27269983	PREDICTED: uncharacterized protein At5g41620 [Fragaria vesca subsp. vesca]
FVE|32091.p27270796	PREDICTED: mitochondrial inner membrane protein OXA1 [Fragaria vesca subsp. vesca]
FVE|32149.p27267489	PREDICTED: uncharacterized protein LOC101315348 [Fragaria vesca subsp. vesca]
FVE|32187.p27271458	PREDICTED: dof zinc finger protein DOF5.6 [Fragaria vesca subsp. vesca]
FVE|32203.p27269480	PREDICTED: U3 small nucleolar ribonucleoprotein protein MPP10 isoform X1 [Fragaria vesca subsp. vesca]
FVE|32209.p27268595	PREDICTED: diphthamide biosynthesis protein 7 homolog [Fragaria vesca subsp. vesca]
FVE|32235.p27271596	PREDICTED: uncharacterized protein LOC101312925 [Fragaria vesca subsp. vesca]
FVE|32324.p27270191	PREDICTED: protein TPX2-like isoform X2 [Fragaria vesca subsp. vesca]
FVE|32634.p27264253	PREDICTED: sarcoplasmic reticulum histidine-rich calcium-binding protein isoform X3 [Fragaria vesca subsp. vesca]
FVE|32639.p27264505	PREDICTED: F-box protein At2g32560-like [Fragaria vesca subsp. vesca]
FVE|33408.p27271353	PREDICTED: pentatricopeptide repeat-containing protein At5g50990 [Fragaria vesca subsp. vesca]

## Sheet: S4
Table S3 KEGG categories of PSGs in FAN.
Term	Input number	Background number	P-Value	Corrected P-Value	Input
Carbon fixation in photosynthetic organisms	4	61	0.029198	0.718317	FVE|03736.p27254453|FVE|26048.p27267749|FVE|26597.p27248766|FVE|18764.p27259735
Plant hormone signal transduction	8	222	0.0554977	0.718317	FVE|22779.p27253540|FVE|26316.p27249685|FVE|08336.p27262002|FVE|11837.p27269361|FVE|31621.p27246121|FVE|05993.p27261284|FVE|28250.p27275980|FVE|20913.p27249062
Protein export	3	50	0.0695944	0.718317	FVE|16563.p27245791|FVE|32091.p27270796|FVE|15048.p27262937
Glycerolipid metabolism	3	52	0.0759797	0.718317	FVE|09327.p27267641|FVE|31719.p27245515|FVE|18173.p27256838
Other types of O-glycan biosynthesis	1	5	0.103137	0.718317	FVE|27272.p27276417
Purine metabolism	5	138	0.115034	0.718317	FVE|12058.p27267319|FVE|19975.p27273840|FVE|08425.p27266814|FVE|07339.p27257670|FVE|25579.p27267067
Ubiquinone and other terpenoid-quinone biosynthesis	2	31	0.118168	0.718317	FVE|13673.p27271229|FVE|17004.p27251987
Ribosome	9	313	0.125937	0.718317	FVE|09958.p27254669|FVE|01100.p27274880|FVE|10608.p27263544|FVE|29496.p27250424|FVE|25779.p27270999|FVE|13623.p27258735|FVE|25119.p27267972|FVE|30857.p27246818|FVE|21387.p27248765
Pyrimidine metabolism	4	105	0.132797	0.718317	FVE|14845.p27261619|FVE|08425.p27266814|FVE|13002.p27244398|FVE|07339.p27257670
Tyrosine metabolism	2	35	0.142445	0.718317	FVE|31741.p27247022|FVE|07034.p27254599
Carbon metabolism	6	201	0.169069	0.718317	FVE|09327.p27267641|FVE|18764.p27259735|FVE|23411.p27249240|FVE|03736.p27254453|FVE|26597.p27248766|FVE|26048.p27267749
Peroxisome	3	76	0.169417	0.718317	FVE|19747.p27271917|FVE|31152.p27272813|FVE|25526.p27266123
Base excision repair	2	40	0.174076	0.718317	FVE|19926.p27276526|FVE|00837.p27253950
Pentose phosphate pathway	2	40	0.174076	0.718317	FVE|26048.p27267749|FVE|18764.p27259735
Fructose and mannose metabolism	2	44	0.200113	0.718317	FVE|26597.p27248766|FVE|18764.p27259735
Selenocompound metabolism	1	12	0.210169	0.718317	FVE|13002.p27244398
Inositol phosphate metabolism	2	49	0.233225	0.718317	FVE|16378.p27244679|FVE|26597.p27248766
Nicotinate and nicotinamide metabolism	1	14	0.238346	0.718317	FVE|07339.p27257670
Folate biosynthesis	1	15	0.252058	0.718317	FVE|27292.p27272366
Glutathione metabolism	3	95	0.258117	0.718317	FVE|23342.p27249910|FVE|18167.p27258099|FVE|10552.p27264684
Proteasome	2	53	0.259948	0.718317	FVE|18726.p27257364|FVE|13694.p27267828
Glycolysis / Gluconeogenesis	3	96	0.262977	0.718317	FVE|26597.p27248766|FVE|18764.p27259735|FVE|23411.p27249240
RNA degradation	3	96	0.262977	0.718317	FVE|18100.p27260287|FVE|18062.p27255524|FVE|15004.p27264127
One carbon pool by folate	1	17	0.27875	0.718317	FVE|00746.p27253015
Histidine metabolism	1	17	0.27875	0.718317	FVE|11762.p27268174
Isoquinoline alkaloid biosynthesis	1	17	0.27875	0.718317	FVE|31741.p27247022
Phagosome	2	69	0.365939	0.833564	FVE|12559.p27248977|FVE|11709.p27266308
Tropane, piperidine and pyridine alkaloid biosynthesis	1	25	0.376374	0.833564	FVE|31741.p27247022
Steroid biosynthesis	1	25	0.376374	0.833564	FVE|11099.p27265367
Sulfur metabolism	1	27	0.398653	0.833564	FVE|25579.p27267067
Glycosylphosphatidylinositol(GPI)-anchor biosynthesis	1	28	0.409493	0.833564	FVE|17588.p27263665
Regulation of autophagy	1	29	0.42014	0.833564	FVE|12415.p27250077
Carotenoid biosynthesis	1	31	0.440864	0.833564	FVE|20277.p27262024
Nitrogen metabolism	1	34	0.470578	0.833564	FVE|23112.p27254874
Biosynthesis of amino acids	4	195	0.482246	0.833564	FVE|31741.p27247022|FVE|11762.p27268174|FVE|26597.p27248766|FVE|26048.p27267749
SNARE interactions in vesicular transport	1	37	0.498721	0.833564	FVE|08242.p27265198
Phenylalanine, tyrosine and tryptophan biosynthesis	1	40	0.525377	0.833564	FVE|31741.p27247022
Porphyrin and chlorophyll metabolism	1	40	0.525377	0.833564	FVE|06415.p27269319
Aminoacyl-tRNA biosynthesis	2	97	0.534356	0.833564	FVE|15266.p27265235|FVE|31205.p27262892
Mismatch repair	1	42	0.54236	0.833564	FVE|24876.p27276005
Alanine, aspartate and glutamate metabolism	1	42	0.54236	0.833564	FVE|23112.p27254874
Phenylalanine metabolism	2	103	0.566331	0.833564	FVE|31741.p27247022|FVE|13673.p27271229
Citrate cycle (TCA cycle)	1	45	0.566708	0.833564	FVE|23411.p27249240
alpha-Linolenic acid metabolism	1	46	0.574534	0.833564	FVE|23976.p27259722
Biosynthesis of unsaturated fatty acids	1	46	0.574534	0.833564	FVE|10071.p27244432
Basal transcription factors	1	47	0.58222	0.833564	FVE|26208.p27270407
Phosphatidylinositol signaling system	1	49	0.59718	0.833564	FVE|09328.p27269881
Glyoxylate and dicarboxylate metabolism	1	49	0.59718	0.833564	FVE|03736.p27254453
Protein processing in endoplasmic reticulum	4	233	0.620577	0.848544	FVE|30894.p27246409|FVE|01667.p27262491|FVE|25846.p27259039|FVE|07827.p27268496
Oxidative phosphorylation	2	118	0.639253	0.856599	FVE|12559.p27248977|FVE|11709.p27266308
Glycine, serine and threonine metabolism	1	58	0.658175	0.864662	FVE|09492.p27270591
Ubiquitin mediated proteolysis	2	133	0.702253	0.869165	FVE|06456.p27271311|FVE|14823.p27265103
Pyruvate metabolism	1	69	0.720389	0.869165	FVE|23411.p27249240
Arginine and proline metabolism	1	70	0.725452	0.869165	FVE|23112.p27254874
Spliceosome	3	208	0.735812	0.869165	FVE|13323.p27248359|FVE|05758.p27246571|FVE|31682.p27245395
Plant-pathogen interaction	2	144	0.742458	0.869165	FVE|09328.p27269881|FVE|24041.p27259593
Biosynthesis of secondary metabolites	13	827	0.754576	0.869165	FVE|10520.p27270169|FVE|06415.p27269319|FVE|16378.p27244679|FVE|18764.p27259735|FVE|07339.p27257670|FVE|23411.p27249240|FVE|11762.p27268174|FVE|17004.p27251987|FVE|11099.p27265367|FVE|26597.p27248766|FVE|13673.p27271229|FVE|12058.p27267319|FVE|26048.p27267749
Glycerophospholipid metabolism	1	78	0.762812	0.869165	FVE|18173.p27256838
Metabolic pathways	27	1649	0.765992	0.869165	FVE|19747.p27271917|FVE|16378.p27244679|FVE|11762.p27268174|FVE|17004.p27251987|FVE|13673.p27271229|FVE|18173.p27256838|FVE|09327.p27267641|FVE|18764.p27259735|FVE|12559.p27248977|FVE|26597.p27248766|FVE|23112.p27254874|FVE|31719.p27245515|FVE|11709.p27266308|FVE|07034.p27254599|FVE|12058.p27267319|FVE|17588.p27263665|FVE|06415.p27269319|FVE|00324.p27265560|FVE|07339.p27257670|FVE|23411.p27249240…
Ribosome biogenesis in eukaryotes	1	83	0.783549	0.869165	FVE|32203.p27269480
Fatty acid metabolism	1	85	0.791329	0.869165	FVE|10071.p27244432
Pentose and glucuronate interconversions	1	93	0.819768	0.88207	FVE|26048.p27267749
Amino sugar and nucleotide sugar metabolism	1	96	0.829409	0.88207	FVE|10520.p27270169
mRNA surveillance pathway	1	112	0.8728	0.913712	FVE|09418.p27269228
Endocytosis	1	141	0.925375	0.941275	FVE|10699.p27268723
RNA transport	1	154	0.941275	0.941275	FVE|29870.p27253447
Phenylpropanoid biosynthesis	1	154	0.941275	0.941275	FVE|13673.p27271229

## Sheet: S5
Table S5 List of 629 genes in FAN with elevated interval values (0.5<Ka/Ks<1.0)
FAN gene name in Hirakawa et al., 2014	Ka/Ks
FANhyb_rscf00000796.1.g00001	0.5001
FANhyb_icon00003434_a.1.g00001	0.502
FANhyb_rscf00000211.1.g00013	0.5021
FANhyb_rscf00002539.1.g00001	0.503
FANhyb_rscf00000256.1.g00002	0.5035
FANhyb_rscf00000105.1.g00003	0.5037
FANhyb_rscf00002036.1.g00001	0.5044
FANhyb_rscf00001138.1.g00001	0.5049
FANhyb_rscf00000020.1.g00011	0.5051
FANhyb_rscf00000030.1.g00019	0.5055
FANhyb_icon19884787_s.1.g00001	0.5058
FANhyb_rscf00005871.1.g00001	0.5066
FANhyb_rscf00000243.1.g00002	0.5068
FANhyb_rscf00000752.1.g00003	0.5079
FANhyb_rscf00000873.1.g00001	0.509
FANhyb_rscf00001567.1.g00002	0.509
FANhyb_rscf00000271.1.g00003	0.5105
FANhyb_rscf00002302.1.g00001	0.5109
FANhyb_rscf00000459.1.g00008	0.5112
FANhyb_rscf00000673.1.g00001	0.5113
FANhyb_rscf00000693.1.g00004	0.5115
FANhyb_icon00001567_a.1.g00001	0.5117
FANhyb_rscf00000281.1.g00004	0.5127
FANhyb_rscf00000038.1.g00014	0.5128
FANhyb_rscf00000062.1.g00001	0.513
FANhyb_rscf00000320.1.g00005	0.513
FANhyb_rscf00003172.1.g00002	0.5134
FANhyb_icon00002108_a.1.g00001	0.5144
FANhyb_rscf00000010.1.g00036	0.5148
FANhyb_rscf00000100.1.g00013	0.5153
FANhyb_rscf00003681.1.g00001	0.5166
FANhyb_rscf00003812.1.g00001	0.5167
FANhyb_rscf00000026.1.g00033	0.518
FANhyb_rscf00000687.1.g00007	0.5183
FANhyb_rscf00000511.1.g00006	0.5186
FANhyb_icon00000113_a.1.g00001	0.5193
FANhyb_rscf00000025.1.g00011	0.5199
FANhyb_rscf00001921.1.g00001	0.5206
FANhyb_icon00000226_a.1.g00001	0.5209
FANhyb_rscf00000363.1.g00008	0.5221
FANhyb_icon00055871_a.1.g00001	0.5223
FANhyb_rscf00000003.1.g00049	0.523
FANhyb_rscf00000052.1.g00003	0.5238
FANhyb_icon00001535_a.1.g00002	0.5244
FANhyb_rscf00000681.1.g00005	0.5247
FANhyb_rscf00000135.1.g00018	0.5247
FANhyb_rscf00000069.1.g00017	0.5251
FANhyb_rscf00000858.1.g00005	0.5251
FANhyb_rscf00000463.1.g00007	0.5255
FANhyb_icon00044568_a.1.g00001	0.5258
FANhyb_rscf00000020.1.g00007	0.5284
FANhyb_icon00001875_a.1.g00001	0.5288
FANhyb_rscf00000749.1.g00004	0.5294
FANhyb_rscf00000177.1.g00013	0.5295
FANhyb_rscf00000262.1.g00001	0.5297
FANhyb_rscf00000061.1.g00012	0.5299
FANhyb_icon00000409_a.1.g00001	0.5305
FANhyb_icon00001237_a.1.g00001	0.5306
FANhyb_rscf00002914.1.g00001	0.5306
FANhyb_rscf00000059.1.g00005	0.5312
FANhyb_rscf00006467.1.g00001	0.5312
FANhyb_rscf00001397.1.g00005	0.532
FANhyb_rscf00000040.1.g00012	0.5321
FANhyb_rscf00004051.1.g00002	0.5325
FANhyb_rscf00000267.1.g00014	0.5337
FANhyb_rscf00001779.1.g00002	0.5337
FANhyb_icon00034822_a.1.g00001	0.534
FANhyb_rscf00000007.1.g00013	0.5341
FANhyb_rscf00000188.1.g00013	0.5346
FANhyb_rscf00000311.1.g00004	0.5352
FANhyb_rscf00004111.1.g00001	0.5359
FANhyb_rscf00001123.1.g00003	0.5369
FANhyb_icon00001502_a.1.g00001	0.5382
FANhyb_rscf00000330.1.g00007	0.5398
FANhyb_icon19568821_s.1.g00001	0.5399
FANhyb_rscf00000108.1.g00013	0.5405
FANhyb_rscf00001204.1.g00003	0.5415
FANhyb_rscf00006574.1.g00001	0.542
FANhyb_rscf00000659.1.g00003	0.5424
FANhyb_rscf00000569.1.g00007	0.5431
FANhyb_rscf00000005.1.g00057	0.5433
FANhyb_rscf00000773.1.g00006	0.5438
FANhyb_rscf00001629.1.g00002	0.5451
FANhyb_rscf00000499.1.g00006	0.5458
FANhyb_icon00028616_a.1.g00001	0.5475
FANhyb_rscf00000173.1.g00005	0.5479
FANhyb_rscf00000757.1.g00003	0.5479
FANhyb_rscf00002267.1.g00001	0.5481
FANhyb_rscf00000013.1.g00021	0.5484
FANhyb_icon16564649_o.1.g00001	0.5487
FANhyb_rscf00003820.1.g00001	0.5488
FANhyb_icon00001038_a.1.g00001	0.5505
FANhyb_icon00007342_a.1.g00001	0.5506
FANhyb_rscf00000597.1.g00007	0.5522
FANhyb_rscf00000608.1.g00003	0.5526
FANhyb_rscf00000925.1.g00004	0.5532
FANhyb_rscf00000380.1.g00007	0.5539
FANhyb_rscf00007520.1.g00001	0.5548
FANhyb_rscf00000817.1.g00002	0.5553
FANhyb_rscf00002537.1.g00001	0.5554
FANhyb_rscf00000501.1.g00006	0.5559
FANhyb_rscf00000040.1.g00008	0.5562
FANhyb_icon00007350_a.1.g00001	0.5571
FANhyb_rscf00000477.1.g00001	0.5572
FANhyb_icon00006490_a.1.g00001	0.5574
FANhyb_rscf00000012.1.g00008	0.5575
FANhyb_rscf00001909.1.g00001	0.5576
FANhyb_rscf00002650.1.g00001	0.5585
FANhyb_rscf00006652.1.g00001	0.5594
FANhyb_icon00000042_a.1.g00001	0.5597
FANhyb_icon00000448_a.1.g00001	0.5597
FANhyb_rscf00000995.1.g00005	0.56
FANhyb_rscf00004797.1.g00001	0.5602
FANhyb_rscf00000293.1.g00011	0.5609
FANhyb_icon00033996_a.1.g00001	0.5614
FANhyb_rscf00000170.1.g00008	0.5617
FANhyb_rscf00006563.1.g00001	0.5622
FANhyb_rscf00005786.1.g00001	0.5627
FANhyb_rscf00002558.1.g00002	0.5631
FANhyb_rscf00000429.1.g00013	0.5643
FANhyb_rscf00005816.1.g00001	0.5655
FANhyb_rscf00000009.1.g00023	0.5662
FANhyb_rscf00000226.1.g00017	0.5667
FANhyb_icon00005922_a.1.g00001	0.567
FANhyb_rscf00000221.1.g00010	0.5672
FANhyb_rscf00000055.1.g00023	0.5674
FANhyb_rscf00000155.1.g00008	0.5676
FANhyb_rscf00000061.1.g00013	0.5677
FANhyb_rscf00000039.1.g00010	0.5681
FANhyb_rscf00000115.1.g00012	0.5682
FANhyb_rscf00000507.1.g00003	0.5685
FANhyb_icon00015894_a.1.g00002	0.5689
FANhyb_rscf00000136.1.g00007	0.5692
FANhyb_rscf00002192.1.g00001	0.5696
FANhyb_rscf00000395.1.g00004	0.5698
FANhyb_rscf00001161.1.g00001	0.57
FANhyb_icon00001545_a.1.g00001	0.5707
FANhyb_rscf00000113.1.g00002	0.5724
FANhyb_rscf00004588.1.g00001	0.5724
FANhyb_rscf00000896.1.g00001	0.5727
FANhyb_rscf00000765.1.g00004	0.5733
FANhyb_rscf00002091.1.g00001	0.5733
FANhyb_rscf00000102.1.g00020	0.5734
FANhyb_rscf00003939.1.g00001	0.5739
FANhyb_icon00000780_a.1.g00001	0.5748
FANhyb_rscf00001375.1.g00002	0.5764
FANhyb_rscf00005069.1.g00001	0.5782
FANhyb_rscf00002609.1.g00002	0.5792
FANhyb_rscf00000357.1.g00010	0.5815
FANhyb_rscf00004271.1.g00001	0.5817
FANhyb_rscf00000867.1.g00004	0.5821
FANhyb_rscf00000340.1.g00009	0.5822
FANhyb_rscf00000284.1.g00008	0.5825
FANhyb_icon00012660_a.1.g00001	0.5836
FANhyb_rscf00000196.1.g00014	0.584
FANhyb_rscf00000421.1.g00006	0.5841
FANhyb_rscf00000764.1.g00006	0.5854
FANhyb_rscf00001118.1.g00003	0.5854
FANhyb_rscf00000026.1.g00009	0.5863
FANhyb_rscf00000383.1.g00004	0.5878
FANhyb_rscf00002524.1.g00002	0.5878
FANhyb_rscf00000061.1.g00023	0.5879
FANhyb_rscf00001754.1.g00002	0.5881
FANhyb_icon00001360_a.1.g00001	0.5907
FANhyb_rscf00000301.1.g00005	0.5914
FANhyb_rscf00001552.1.g00002	0.5927
FANhyb_rscf00005704.1.g00001	0.593
FANhyb_rscf00001825.1.g00002	0.593
FANhyb_rscf00000868.1.g00001	0.5942
FANhyb_rscf00000098.1.g00018	0.5952
FANhyb_icon00009038_a.1.g00001	0.596
FANhyb_rscf00000051.1.g00014	0.5966
FANhyb_rscf00000439.1.g00002	0.5966
FANhyb_rscf00000350.1.g00007	0.597
FANhyb_rscf00005017.1.g00001	0.5978
FANhyb_icon00036113_a.1.g00001	0.5981
FANhyb_icon00010354_a.1.g00001	0.5986
FANhyb_rscf00000023.1.g00003	0.5993
FANhyb_rscf00000386.1.g00010	0.5997
FANhyb_rscf00002024.1.g00001	0.602
FANhyb_rscf00000390.1.g00004	0.6025
FANhyb_rscf00001810.1.g00001	0.6044
FANhyb_icon00019157_a.1.g00001	0.6046
FANhyb_rscf00002748.1.g00002	0.6048
FANhyb_rscf00001490.1.g00003	0.6066
FANhyb_rscf00001388.1.g00001	0.6068
FANhyb_icon00023257_a.1.g00001	0.6069
FANhyb_rscf00002884.1.g00002	0.6074
FANhyb_icon00002658_a.1.g00001	0.6084
FANhyb_rscf00001392.1.g00001	0.6092
FANhyb_rscf00000164.1.g00010	0.6093
FANhyb_rscf00001105.1.g00001	0.6094
FANhyb_rscf00000357.1.g00001	0.6095
FANhyb_rscf00001257.1.g00001	0.6106
FANhyb_icon00016000_a.1.g00001	0.611
FANhyb_rscf00003054.1.g00002	0.6111
FANhyb_rscf00001609.1.g00003	0.6118
FANhyb_rscf00000807.1.g00006	0.612
FANhyb_rscf00006677.1.g00001	0.6125
FANhyb_rscf00000339.1.g00010	0.6125
FANhyb_icon00000661_a.1.g00002	0.6137
FANhyb_rscf00000359.1.g00012	0.614
FANhyb_rscf00000857.1.g00001	0.6144
FANhyb_icon00004621_a.1.g00001	0.616
FANhyb_rscf00007279.1.g00001	0.6163
FANhyb_icon00000529_a.1.g00001	0.6174
FANhyb_rscf00002113.1.g00002	0.6176
FANhyb_rscf00000053.1.g00005	0.6179
FANhyb_rscf00004611.1.g00001	0.6185
FANhyb_icon00005277_a.1.g00001	0.6187
FANhyb_rscf00000325.1.g00009	0.6202
FANhyb_rscf00000198.1.g00009	0.6209
FANhyb_rscf00000819.1.g00002	0.6213
FANhyb_rscf00000134.1.g00019	0.6218
FANhyb_rscf00000506.1.g00003	0.6227
FANhyb_rscf00000187.1.g00006	0.6228
FANhyb_rscf00001214.1.g00001	0.6229
FANhyb_icon00003105_a.1.g00001	0.623
FANhyb_rscf00000864.1.g00005	0.6237
FANhyb_rscf00000231.1.g00011	0.6238
FANhyb_rscf00001181.1.g00002	0.6241
FANhyb_rscf00002123.1.g00002	0.626
FANhyb_icon00004836_a.1.g00001	0.6263
FANhyb_rscf00000358.1.g00011	0.6285
FANhyb_rscf00002999.1.g00001	0.6287
FANhyb_icon00037293_a.1.g00001	0.6294
FANhyb_rscf00000660.1.g00006	0.6298
FANhyb_rscf00000066.1.g00022	0.6302
FANhyb_icon00000353_a.1.g00001	0.6321
FANhyb_icon00009844_a.1.g00001	0.6327
FANhyb_rscf00000062.1.g00018	0.6347
FANhyb_rscf00000458.1.g00009	0.637
FANhyb_rscf00000626.1.g00007	0.6372
FANhyb_rscf00000061.1.g00022	0.6377
FANhyb_rscf00000273.1.g00012	0.638
FANhyb_rscf00001242.1.g00002	0.638
FANhyb_rscf00001760.1.g00002	0.638
FANhyb_rscf00000671.1.g00005	0.6405
FANhyb_rscf00000587.1.g00003	0.6406
FANhyb_icon00000069_a.1.g00001	0.6412
FANhyb_rscf00001281.1.g00002	0.6416
FANhyb_rscf00000418.1.g00001	0.6419
FANhyb_rscf00000007.1.g00004	0.6427
FANhyb_rscf00000443.1.g00006	0.6442
FANhyb_icon00000805_a.1.g00001	0.6465
FANhyb_rscf00001154.1.g00003	0.6465
FANhyb_rscf00001772.1.g00001	0.6465
FANhyb_icon00011052_a.1.g00001	0.6471
FANhyb_rscf00002478.1.g00001	0.6478
FANhyb_icon00005221_a.1.g00001	0.6495
FANhyb_rscf00000436.1.g00003	0.6499
FANhyb_rscf00000605.1.g00005	0.6499
FANhyb_rscf00002464.1.g00001	0.6503
FANhyb_rscf00000060.1.g00003	0.6542
FANhyb_rscf00001657.1.g00003	0.6572
FANhyb_rscf00000104.1.g00018	0.6576
FANhyb_rscf00000675.1.g00004	0.6576
FANhyb_rscf00004123.1.g00001	0.6583
FANhyb_rscf00001683.1.g00001	0.6587
FANhyb_rscf00000028.1.g00006	0.6592
FANhyb_rscf00000081.1.g00005	0.6601
FANhyb_rscf00000340.1.g00010	0.6612
FANhyb_rscf00003408.1.g00001	0.6618
FANhyb_rscf00000705.1.g00004	0.6644
FANhyb_rscf00000251.1.g00010	0.665
FANhyb_rscf00000113.1.g00020	0.6656
FANhyb_rscf00000261.1.g00005	0.666
FANhyb_icon00005145_a.1.g00001	0.6685
FANhyb_rscf00000818.1.g00005	0.6702
FANhyb_rscf00000644.1.g00005	0.6713
FANhyb_icon00002534_a.1.g00001	0.6715
FANhyb_rscf00000131.1.g00003	0.6718
FANhyb_icon00004148_a.1.g00001	0.6733
FANhyb_rscf00000494.1.g00006	0.675
FANhyb_rscf00000989.1.g00002	0.6761
FANhyb_icon00002723_a.1.g00001	0.6774
FANhyb_rscf00000389.1.g00006	0.6776
FANhyb_rscf00000318.1.g00007	0.6786
FANhyb_icon19325071_s.1.g00001	0.6791
FANhyb_rscf00002231.1.g00001	0.6795
FANhyb_rscf00000573.1.g00001	0.68
FANhyb_icon00013512_a.1.g00001	0.6806
FANhyb_rscf00001410.1.g00002	0.6811
FANhyb_rscf00001059.1.g00006	0.6814
FANhyb_rscf00001169.1.g00001	0.6817
FANhyb_icon00001335_a.1.g00001	0.6836
FANhyb_rscf00005013.1.g00001	0.6851
FANhyb_rscf00000329.1.g00012	0.6864
FANhyb_rscf00000338.1.g00007	0.6864
FANhyb_rscf00002335.1.g00001	0.6871
FANhyb_rscf00000065.1.g00009	0.6892
FANhyb_rscf00004731.1.g00001	0.6902
FANhyb_rscf00000581.1.g00011	0.6906
FANhyb_rscf00000051.1.g00016	0.6917
FANhyb_icon00020813_a.1.g00001	0.6918
FANhyb_rscf00000058.1.g00019	0.6918
FANhyb_rscf00000082.1.g00003	0.6929
FANhyb_rscf00001393.1.g00001	0.6941
FANhyb_rscf00000563.1.g00001	0.6944
FANhyb_rscf00004237.1.g00002	0.6944
FANhyb_rscf00000065.1.g00010	0.6947
FANhyb_rscf00003062.1.g00002	0.6952
FANhyb_rscf00001117.1.g00005	0.6953
FANhyb_rscf00000022.1.g00025	0.6957
FANhyb_rscf00000201.1.g00010	0.6961
FANhyb_icon00007411_a.1.g00001	0.6976
FANhyb_rscf00000324.1.g00011	0.6977
FANhyb_rscf00000951.1.g00004	0.6992
FANhyb_rscf00000914.1.g00005	0.7001
FANhyb_icon00014584_a.1.g00001	0.7004
FANhyb_rscf00000505.1.g00003	0.7006
FANhyb_icon00005130_a.1.g00001	0.7007
FANhyb_rscf00000188.1.g00003	0.7009
FANhyb_icon00000628_a.1.g00001	0.702
FANhyb_rscf00000351.1.g00005	0.702
FANhyb_icon00008308_a.1.g00001	0.7031
FANhyb_rscf00004037.1.g00001	0.7039
FANhyb_icon00037436_a.1.g00001	0.7045
FANhyb_rscf00000972.1.g00004	0.7049
FANhyb_icon00001675_a.1.g00001	0.7054
FANhyb_rscf00001060.1.g00004	0.7054
FANhyb_rscf00000848.1.g00005	0.7056
FANhyb_rscf00000559.1.g00009	0.7059
FANhyb_rscf00000567.1.g00005	0.7071
FANhyb_rscf00000226.1.g00009	0.7083
FANhyb_rscf00001322.1.g00001	0.7094
FANhyb_rscf00000480.1.g00010	0.7099
FANhyb_rscf00005352.1.g00001	0.71
FANhyb_icon00000239_a.1.g00002	0.7102
FANhyb_rscf00000926.1.g00003	0.7108
FANhyb_rscf00000342.1.g00004	0.7116
FANhyb_icon00001597_a.1.g00001	0.7119
FANhyb_rscf00004437.1.g00001	0.7119
FANhyb_rscf00000107.1.g00004	0.7127
FANhyb_icon00000370_a.1.g00001	0.7128
FANhyb_rscf00000199.1.g00005	0.7134
FANhyb_rscf00000157.1.g00006	0.7137
FANhyb_rscf00000142.1.g00013	0.7152
FANhyb_rscf00000874.1.g00003	0.7156
FANhyb_rscf00000176.1.g00008	0.7175
FANhyb_rscf00000814.1.g00003	0.7179
FANhyb_rscf00002685.1.g00001	0.7183
FANhyb_rscf00000443.1.g00005	0.7184
FANhyb_rscf00000383.1.g00009	0.7187
FANhyb_rscf00000961.1.g00002	0.7187
FANhyb_icon00011856_a.1.g00001	0.7188
FANhyb_rscf00000100.1.g00003	0.7205
FANhyb_rscf00000044.1.g00017	0.7212
FANhyb_icon00000460_a.1.g00001	0.7229
FANhyb_rscf00000723.1.g00004	0.7272
FANhyb_rscf00000248.1.g00009	0.729
FANhyb_rscf00000008.1.g00021	0.7304
FANhyb_rscf00007576.1.g00001	0.7315
FANhyb_icon00002718_a.1.g00001	0.7319
FANhyb_rscf00001301.1.g00002	0.7323
FANhyb_rscf00000495.1.g00007	0.733
FANhyb_rscf00000299.1.g00004	0.7347
FANhyb_rscf00000040.1.g00021	0.7362
FANhyb_rscf00001179.1.g00001	0.7367
FANhyb_icon00002295_a.1.g00001	0.7369
FANhyb_icon20566998_s.1.g00001	0.7383
FANhyb_icon00000147_a.1.g00001	0.7409
FANhyb_rscf00002581.1.g00002	0.7412
FANhyb_rscf00000451.1.g00007	0.742
FANhyb_rscf00003170.1.g00001	0.7433
FANhyb_rscf00000265.1.g00004	0.7442
FANhyb_rscf00000434.1.g00006	0.7453
FANhyb_rscf00000693.1.g00002	0.746
FANhyb_rscf00000297.1.g00009	0.7478
FANhyb_rscf00000762.1.g00001	0.7491
FANhyb_rscf00000423.1.g00007	0.7498
FANhyb_icon00018881_a.1.g00001	0.75
FANhyb_rscf00000026.1.g00021	0.7521
FANhyb_rscf00006054.1.g00001	0.7527
FANhyb_rscf00000348.1.g00005	0.7527
FANhyb_rscf00000376.1.g00003	0.7527
FANhyb_rscf00000202.1.g00009	0.7532
FANhyb_rscf00001527.1.g00002	0.7563
FANhyb_rscf00000301.1.g00009	0.7577
FANhyb_rscf00000017.1.g00016	0.758
FANhyb_rscf00000028.1.g00014	0.7591
FANhyb_rscf00000108.1.g00017	0.7591
FANhyb_rscf00001069.1.g00002	0.7601
FANhyb_rscf00001346.1.g00002	0.7613
FANhyb_rscf00000614.1.g00001	0.7617
FANhyb_rscf00000552.1.g00006	0.7619
FANhyb_rscf00002392.1.g00002	0.7621
FANhyb_icon00005269_a.1.g00001	0.7624
FANhyb_rscf00000115.1.g00011	0.7631
FANhyb_rscf00000201.1.g00014	0.7637
FANhyb_rscf00003172.1.g00003	0.7652
FANhyb_rscf00001140.1.g00004	0.7653
FANhyb_rscf00000057.1.g00008	0.7659
FANhyb_rscf00000523.1.g00004	0.7663
FANhyb_icon00046161_a.1.g00001	0.7679
FANhyb_rscf00000062.1.g00021	0.7684
FANhyb_rscf00004788.1.g00001	0.7686
FANhyb_rscf00000178.1.g00014	0.7686
FANhyb_rscf00000716.1.g00003	0.7686
FANhyb_rscf00004092.1.g00001	0.7691
FANhyb_rscf00000906.1.g00003	0.771
FANhyb_icon00012052_a.1.g00001	0.7713
FANhyb_rscf00003828.1.g00001	0.7717
FANhyb_rscf00000197.1.g00011	0.7722
FANhyb_icon00032336_a.1.g00001	0.7725
FANhyb_icon00005973_a.1.g00001	0.7738
FANhyb_rscf00000035.1.g00013	0.7745
FANhyb_rscf00000343.1.g00004	0.7771
FANhyb_rscf00002332.1.g00001	0.7782
FANhyb_rscf00000317.1.g00001	0.7786
FANhyb_rscf00000352.1.g00007	0.7791
FANhyb_rscf00001279.1.g00004	0.7805
FANhyb_rscf00000486.1.g00007	0.7807
FANhyb_rscf00003940.1.g00001	0.7813
FANhyb_icon00001395_a.1.g00001	0.7832
FANhyb_rscf00001625.1.g00003	0.7835
FANhyb_rscf00000469.1.g00010	0.7854
FANhyb_rscf00000385.1.g00005	0.7856
FANhyb_rscf00001315.1.g00001	0.7856
FANhyb_icon00000196_a.1.g00001	0.7865
FANhyb_rscf00001604.1.g00001	0.788
FANhyb_icon00027632_a.1.g00001	0.7882
FANhyb_rscf00000497.1.g00003	0.7889
FANhyb_rscf00002462.1.g00001	0.7896
FANhyb_rscf00000085.1.g00020	0.7904
FANhyb_rscf00002698.1.g00001	0.7909
FANhyb_rscf00000699.1.g00004	0.791
FANhyb_rscf00000653.1.g00007	0.7911
FANhyb_rscf00000798.1.g00001	0.7934
FANhyb_icon00006129_a.1.g00001	0.7935
FANhyb_icon00019890_a.1.g00001	0.7938
FANhyb_rscf00000170.1.g00001	0.7944
FANhyb_rscf00000181.1.g00011	0.7951
FANhyb_rscf00001584.1.g00003	0.7951
FANhyb_rscf00000617.1.g00004	0.7985
FANhyb_rscf00002436.1.g00001	0.8001
FANhyb_rscf00002563.1.g00001	0.8002
FANhyb_icon00004884_a.1.g00001	0.8021
FANhyb_rscf00000219.1.g00020	0.8059
FANhyb_rscf00000110.1.g00007	0.8061
FANhyb_icon00009814_a.1.g00001	0.8067
FANhyb_rscf00000604.1.g00006	0.8072
FANhyb_rscf00001279.1.g00001	0.8091
FANhyb_rscf00000469.1.g00002	0.8113
FANhyb_rscf00002361.1.g00001	0.8121
FANhyb_rscf00000073.1.g00025	0.8124
FANhyb_icon20045785_s.1.g00001	0.8141
FANhyb_icon00039305_a.1.g00001	0.8149
FANhyb_rscf00001958.1.g00002	0.815
FANhyb_rscf00001969.1.g00002	0.8172
FANhyb_rscf00001406.1.g00004	0.818
FANhyb_icon00001096_a.1.g00001	0.8183
FANhyb_rscf00002513.1.g00002	0.8186
FANhyb_icon00000155_a.1.g00001	0.819
FANhyb_rscf00005509.1.g00001	0.8207
FANhyb_rscf00001162.1.g00003	0.8211
FANhyb_rscf00001189.1.g00001	0.8212
FANhyb_rscf00005028.1.g00001	0.8261
FANhyb_rscf00003576.1.g00001	0.8262
FANhyb_rscf00005542.1.g00001	0.8264
FANhyb_icon00000345_a.1.g00001	0.827
FANhyb_rscf00000048.1.g00019	0.827
FANhyb_icon00000312_a.1.g00001	0.8291
FANhyb_rscf00000416.1.g00004	0.8292
FANhyb_rscf00001174.1.g00001	0.8292
FANhyb_rscf00000048.1.g00002	0.8294
FANhyb_rscf00004359.1.g00001	0.8299
FANhyb_rscf00002567.1.g00001	0.83
FANhyb_rscf00002061.1.g00001	0.831
FANhyb_rscf00000713.1.g00003	0.8313
FANhyb_icon00002141_a.1.g00001	0.8335
FANhyb_rscf00000064.1.g00025	0.834
FANhyb_rscf00000485.1.g00008	0.8342
FANhyb_rscf00000885.1.g00006	0.8344
FANhyb_rscf00001102.1.g00003	0.835
FANhyb_icon00000342_a.1.g00001	0.8353
FANhyb_icon00000889_a.1.g00001	0.8382
FANhyb_rscf00001945.1.g00002	0.8382
FANhyb_rscf00000366.1.g00004	0.8404
FANhyb_rscf00005946.1.g00001	0.8415
FANhyb_rscf00000619.1.g00004	0.8419
FANhyb_rscf00000059.1.g00003	0.8423
FANhyb_rscf00000500.1.g00006	0.8429
FANhyb_rscf00000867.1.g00002	0.8442
FANhyb_rscf00000163.1.g00003	0.8456
FANhyb_rscf00000447.1.g00004	0.8457
FANhyb_rscf00001490.1.g00002	0.846
FANhyb_icon00009049_a.1.g00001	0.8492
FANhyb_icon00000427_a.1.g00001	0.8494
FANhyb_icon00003628_a.1.g00001	0.8519
FANhyb_rscf00005883.1.g00001	0.852
FANhyb_rscf00000037.1.g00004	0.8529
FANhyb_icon00012477_a.1.g00001	0.853
FANhyb_rscf00002012.1.g00001	0.8566
FANhyb_rscf00000070.1.g00005	0.858
FANhyb_rscf00000864.1.g00001	0.8582
FANhyb_rscf00000761.1.g00004	0.8584
FANhyb_icon00000331_a.1.g00001	0.8591
FANhyb_rscf00000427.1.g00007	0.8599
FANhyb_icon00037511_a.1.g00001	0.8601
FANhyb_rscf00000014.1.g00017	0.8618
FANhyb_rscf00007320.1.g00001	0.8621
FANhyb_rscf00001655.1.g00004	0.8622
FANhyb_icon00001124_a.1.g00001	0.8633
FANhyb_rscf00001611.1.g00002	0.8642
FANhyb_icon00010048_a.1.g00001	0.8644
FANhyb_rscf00000061.1.g00026	0.8662
FANhyb_rscf00000574.1.g00009	0.8665
FANhyb_icon00001975_a.1.g00001	0.8672
FANhyb_rscf00000702.1.g00001	0.8675
FANhyb_rscf00000008.1.g00046	0.869
FANhyb_rscf00000045.1.g00010	0.8699
FANhyb_rscf00000221.1.g00003	0.8744
FANhyb_rscf00000065.1.g00026	0.8748
FANhyb_rscf00000241.1.g00008	0.8769
FANhyb_rscf00001603.1.g00003	0.877
FANhyb_icon00000440_a.1.g00001	0.8773
FANhyb_rscf00000230.1.g00001	0.8778
FANhyb_rscf00002185.1.g00001	0.8794
FANhyb_icon00039340_a.1.g00001	0.8795
FANhyb_rscf00001158.1.g00004	0.8795
FANhyb_rscf00001858.1.g00002	0.8818
FANhyb_rscf00002467.1.g00001	0.8865
FANhyb_rscf00000880.1.g00003	0.8867
FANhyb_rscf00000044.1.g00022	0.8872
FANhyb_rscf00002364.1.g00001	0.8879
FANhyb_rscf00001027.1.g00001	0.8887
FANhyb_rscf00001408.1.g00001	0.8893
FANhyb_rscf00001471.1.g00001	0.8894
FANhyb_rscf00000822.1.g00005	0.8905
FANhyb_rscf00000599.1.g00002	0.8911
FANhyb_icon00004566_a.1.g00001	0.8913
FANhyb_rscf00004332.1.g00001	0.8913
FANhyb_rscf00000329.1.g00013	0.8926
FANhyb_rscf00000099.1.g00010	0.8933
FANhyb_rscf00000810.1.g00001	0.8938
FANhyb_rscf00000152.1.g00003	0.8939
FANhyb_rscf00000006.1.g00024	0.8954
FANhyb_rscf00000251.1.g00012	0.8963
FANhyb_icon19441173_s.1.g00001	0.897
FANhyb_rscf00002923.1.g00001	0.8991
FANhyb_icon00020204_a.1.g00001	0.8997
FANhyb_icon00005508_a.1.g00001	0.9007
FANhyb_rscf00000847.1.g00001	0.9045
FANhyb_rscf00000137.1.g00005	0.9049
FANhyb_icon00041340_a.1.g00001	0.9051
FANhyb_rscf00000184.1.g00004	0.9054
FANhyb_rscf00000567.1.g00004	0.9078
FANhyb_icon00001738_a.1.g00001	0.9083
FANhyb_rscf00000756.1.g00006	0.9085
FANhyb_rscf00000029.1.g00010	0.9086
FANhyb_rscf00000154.1.g00015	0.9102
FANhyb_rscf00000182.1.g00003	0.9112
FANhyb_rscf00000586.1.g00006	0.9115
FANhyb_rscf00004512.1.g00001	0.9145
FANhyb_icon00000974_a.1.g00001	0.9151
FANhyb_rscf00000948.1.g00003	0.9159
FANhyb_rscf00000289.1.g00001	0.9172
FANhyb_rscf00000212.1.g00013	0.9175
FANhyb_rscf00000005.1.g00055	0.9196
FANhyb_rscf00000170.1.g00009	0.9205
FANhyb_rscf00000192.1.g00017	0.9236
FANhyb_rscf00000185.1.g00012	0.9238
FANhyb_icon00012080_a.1.g00001	0.9246
FANhyb_rscf00000730.1.g00007	0.9255
FANhyb_rscf00000259.1.g00011	0.9272
FANhyb_rscf00001679.1.g00003	0.9278
FANhyb_rscf00000100.1.g00001	0.928
FANhyb_rscf00000410.1.g00008	0.9281
FANhyb_icon00023274_a.1.g00001	0.9288
FANhyb_icon00003092_a.1.g00001	0.9296
FANhyb_rscf00000088.1.g00017	0.9321
FANhyb_icon15801028_s.1.g00001	0.9327
FANhyb_icon00009217_a.1.g00001	0.9363
FANhyb_rscf00000655.1.g00003	0.9363
FANhyb_rscf00000760.1.g00003	0.9365
FANhyb_icon00004538_a.1.g00001	0.9371
FANhyb_rscf00000363.1.g00011	0.9382
FANhyb_icon00010630_a.1.g00001	0.9386
FANhyb_rscf00000024.1.g00017	0.94
FANhyb_icon00033176_a.1.g00001	0.942
FANhyb_icon00009911_a.1.g00001	0.944
FANhyb_rscf00001045.1.g00001	0.9455
FANhyb_rscf00000158.1.g00013	0.9472
FANhyb_rscf00000575.1.g00004	0.9479
FANhyb_rscf00001143.1.g00004	0.9488
FANhyb_rscf00000469.1.g00005	0.9497
FANhyb_rscf00002159.1.g00002	0.9511
FANhyb_rscf00000414.1.g00003	0.9518
FANhyb_icon00020899_a.1.g00001	0.9521
FANhyb_rscf00001233.1.g00003	0.9522
FANhyb_rscf00000509.1.g00005	0.9538
FANhyb_rscf00000506.1.g00008	0.9545
FANhyb_rscf00000938.1.g00006	0.9557
FANhyb_rscf00000795.1.g00005	0.9583
FANhyb_rscf00000064.1.g00011	0.9596
FANhyb_rscf00000083.1.g00001	0.9596
FANhyb_rscf00000512.1.g00006	0.9614
FANhyb_icon00007756_a.1.g00001	0.9616
FANhyb_icon00000658_a.1.g00001	0.9617
FANhyb_rscf00000526.1.g00009	0.9631
FANhyb_rscf00001298.1.g00002	0.9643
FANhyb_rscf00003382.1.g00001	0.9652
FANhyb_rscf00001307.1.g00003	0.9656
FANhyb_rscf00001601.1.g00002	0.9665
FANhyb_rscf00001222.1.g00003	0.9679
FANhyb_rscf00000215.1.g00001	0.9697
FANhyb_rscf00001649.1.g00002	0.9699
FANhyb_rscf00001335.1.g00002	0.971
FANhyb_rscf00000773.1.g00007	0.9716
FANhyb_rscf00000028.1.g00008	0.9722
FANhyb_rscf00000188.1.g00012	0.9739
FANhyb_rscf00000591.1.g00002	0.9741
FANhyb_rscf00000774.1.g00002	0.9748
FANhyb_rscf00000186.1.g00004	0.9794
FANhyb_rscf00001868.1.g00002	0.9797
FANhyb_rscf00000379.1.g00001	0.9803
FANhyb_rscf00000311.1.g00009	0.983
FANhyb_rscf00002929.1.g00001	0.9855
FANhyb_rscf00004408.1.g00001	0.9879
FANhyb_icon00011112_a.1.g00001	0.9887
FANhyb_icon00003040_a.1.g00001	0.9891
FANhyb_rscf00001094.1.g00003	0.9903
FANhyb_rscf00001908.1.g00002	0.9906
FANhyb_rscf00001047.1.g00002	0.9931
FANhyb_rscf00002236.1.g00001	0.994
FANhyb_rscf00003890.1.g00001	0.9984
FANhyb_rscf00000345.1.g00008	0.9994
FANhyb_rscf00000437.1.g00002	0.9995
